# Supplementary material for: HER2 as a potential therapeutic target on quiescent prostate cancer cells
Source: Transl Oncol. 2023 Feb 18;31:101642. doi: 10.1016/j.tranon.2023.101642 (PMC9971552; doi:10.1016/j.tranon.2023.101642)
Supplement: Supplementary file 2 [file mmc2.xlsx]

## Sheet: RAW DATA
Identified Proteins (3791)	Spectrum Count
	G1	G0
Plectin GN=PLEC	2133	1831
DNA-dependent protein kinase catalytic subunit GN=PRKDC	895	809
Keratin, type II cytoskeletal 1 GN=KRT1	973	438
60 kDa heat shock protein, mitochondrial GN=HSPD1	546	703
Endoplasmin GN=HSP90B1	547	633
Cytoplasmic dynein 1 heavy chain 1 GN=DYNC1H1	630	511
Myoferlin GN=MYOF	568	523
78 kDa glucose-regulated protein GN=HSPA5	538	513
Actin, cytoplasmic 2 GN=ACTG1	498	538
Keratin, type I cytoskeletal 10, GN=KRT10	760	306
Vimentin GN=VIM	484	431
Keratin, type II cytoskeletal 2 epidermal, GN=KRT2	746	262
Nucleoprotein TPR GN=TPR	443	412
Keratin, type I cytoskeletal 9 GN=KRT9	566	287
Trypsin - Sus scrofa (Pig).	480	348
Leucine-rich PPR motif-containing protein, mitochondrial GN=LRPPRC	447	351
E3 SUMO-protein ligase RanBP2 GN=RANBP2	334	449
Annexin A2 GN=ANXA2	410	386
Stress-70 protein, mitochondrial GN=HSPA9	415	380
Protein disulfide-isomerase A3 GN=PDIA3	378	380
Kinectin GN=KTN1	334	400
Integrin beta-4 GN=ITGB4	303	388
Protein disulfide-isomerase A4 GN=PDIA4	324	356
Neuroblast differentiation-associated protein AHNAK GN=AHNAK	447	162
Pre-mRNA-processing-splicing factor 8 GN=PRPF8	335	323
Clathrin heavy chain 1 GN=CLTC	315	327
Protein disulfide-isomerase GN=P4HB	297	306
Nucleophosmin GN=NPM1	244	343
Pyruvate kinase PKM GN=PKM	252	306
Filamin-B GN=FLNB	299	217
U5 small nuclear ribonucleoprotein 200 kDa helicase GN=SNRNP200	266	250
Cation-independent mannose-6-phosphate receptor GN=IGF2R	264	244
Spectrin beta chain, non-erythrocytic 1 GN=SPTBN1	329	169
ADP/ATP translocase 2 GN=SLC25A5	197	300
Heterogeneous nuclear ribonucleoprotein U GN=HNRNPU	229	264
Spectrin alpha chain, non-erythrocytic 1 GN=SPTAN1	343	146
Nestin GN=NES	232	233
Sarcoplasmic/endoplasmic reticulum calcium ATPase 2 GN=ATP2A2	221	232
Tubulin beta chain GN=TUBB	261	186
Desmoplakin GN=DSP	359	111
Heat shock protein HSP 90-beta GN=HSP90AB1	289	223
Transcription intermediary factor 1-beta GN=TRIM28	204	230
ATP synthase subunit alpha, mitochondrial GN=ATP5A1	256	164
Ubiquitin-40S ribosomal protein S27a GN=RPS27A	203	224
Nuclear pore complex protein Nup205 GN=NUP205	235	189
Tax_Id=9606 Gene_Symbol=KRT19 Keratin, type I cytoskeletal 19	219	191
Phosphate carrier protein, mitochondrial GN=SLC25A3	180	231
Heat shock cognate 71 kDa protein GN=HSPA8	263	199
Hypoxia up-regulated protein 1 GN=HYOU1	217	190
Hexokinase-1 GN=HK1	199	199
ATP synthase subunit beta, mitochondrial GN=ATP5B	202	190
Ribosome-binding protein 1 GN=RRBP1	160	232
Sodium/potassium-transporting ATPase subunit alpha-1 GN=ATP1A1	185	210
Nucleolin GN=NCL	164	226
Myosin-9 GN=MYH9	203	184
Lon protease homolog, mitochondrial GN=LONP1	193	186
Ras GTPase-activating-like protein IQGAP1 GN=IQGAP1	175	192
Calreticulin GN=CALR	195	171
Neutral alpha-glucosidase AB GN=GANAB	201	166
Tubulin alpha-1B chain GN=TUBA1B	195	163
Filamin-C GN=FLNC	249	163
Transferrin receptor protein 1 GN=TFRC	206	154
Heterogeneous nuclear ribonucleoproteins A2/B1 GN=HNRNPA2B1	169	194
Splicing factor 3B subunit 3 GN=SF3B3	170	188
Calnexin GN=CANX	203	148
Prolyl 4-hydroxylase subunit alpha-1 GN=P4HA1	146	196
Aspartate aminotransferase, mitochondrial GN=GOT2	166	177
Prolow-density lipoprotein receptor-related protein 1 GN=LRP1	164	177
Inositol 1,4,5-trisphosphate receptor type 3 GN=ITPR3	171	169
Alpha-actinin-1 GN=ACTN1	159	174
Tax_Id=9606 Gene_Symbol=KRT5 Keratin, type II cytoskeletal 5	470	106
NAD(P) transhydrogenase, mitochondrial GN=NNT	149	177
Moesin GN=MSN	138	176
Elongation factor 1-alpha 1 GN=EEF1A1	141	178
Talin-1 GN=TLN1	180	129
Tax_Id=9606 Gene_Symbol=KRT7 Keratin, type II cytoskeletal 7	224	178
Aminopeptidase N GN=ANPEP	166	147
eIF-2-alpha kinase activator GCN1 GN=GCN1	151	162
Cytoskeleton-associated protein 4 GN=CKAP4	147	153
Integrin beta-1 GN=ITGB1	151	145
Laminin subunit alpha-3 GN=LAMA3	100	198
Ephrin type-A receptor 2 GN=EPHA2	150	142
Protein disulfide-isomerase A6 GN=PDIA6	131	163
Glucosidase 2 subunit beta GN=PRKCSH	134	156
Peptidyl-prolyl cis-trans isomerase B GN=PPIB	141	145
UDP-glucose:glycoprotein glucosyltransferase 1 GN=UGGT1	147	139
Vinculin GN=VCL	140	146
C-1-tetrahydrofolate synthase, cytoplasmic GN=MTHFD1	141	141
Voltage-dependent anion-selective channel protein 2 GN=VDAC2	141	139
Filamin-A GN=FLNA	211	138
ATP-dependent RNA helicase A GN=DHX9	131	145
Golgin subfamily B member 1 GN=GOLGB1	144	120
Laminin subunit alpha-5 GN=LAMA5	121	158
Reticulon-4 GN=RTN4	120	150
Heterogeneous nuclear ribonucleoprotein K GN=HNRNPK	147	125
Tax_Id=9606 Gene_Symbol=KRT14 Keratin, type I cytoskeletal 14	337	102
Glyceraldehyde-3-phosphate dehydrogenase GN=GAPDH	144	126
Neuroblastoma-amplified sequence GN=NBAS	130	143
Golgin subfamily A member 4 GN=GOLGA4	175	78
Phosphoglycerate kinase 1 GN=PGK1	122	143
Splicing factor 3B subunit 1 GN=SF3B1	136	124
Vacuolar protein sorting-associated protein 13C GN=VPS13C	135	114
Isoleucine--tRNA ligase, mitochondrial GN=IARS2	145	115
Transitional endoplasmic reticulum ATPase GN=VCP	117	143
Alpha-enolase GN=ENO1	101	153
Heterogeneous nuclear ribonucleoprotein H GN=HNRNPH1	133	121
Heterogeneous nuclear ribonucleoprotein A1 GN=HNRNPA1	146	176
X-ray repair cross-complementing protein 5 GN=XRCC5	131	119
L-lactate dehydrogenase A chain GN=LDHA	100	145
Extended synaptotagmin-1 GN=ESYT1	125	120
60S ribosomal protein L3 GN=RPL3	88	156
Fatty acid synthase GN=FASN	132	108
Trifunctional enzyme subunit alpha, mitochondrial GN=HADHA	82	145
Heat shock protein HSP 90-alpha GN=HSP90AA1	265	163
Malate dehydrogenase, mitochondrial GN=MDH2	113	111
Catenin beta-1 GN=CTNNB1	92	122
Nuclear pore membrane glycoprotein 210 GN=NUP210	112	110
Vesicle-associated membrane protein-associated protein A GN=VAPA	103	117
Staphylococcal nuclease domain-containing protein 1 GN=SND1	120	94
14-3-3 protein zeta/delta GN=YWHAZ	95	115
Integrin alpha-3 GN=ITGA3	115	89
Bifunctional glutamate/proline--tRNA ligase GN=EPRS	88	119
Electron transfer flavoprotein subunit alpha, mitochondrial GN=ETFA	103	101
Heterogeneous nuclear ribonucleoprotein M GN=HNRNPM	79	122
Junction plakoglobin GN=JUP	174	70
B-cell receptor-associated protein 31 GN=BCAP31	94	109
Ras-related protein Rab-1A GN=RAB1A	96	100
Nucleoporin NUP188 homolog GN=NUP188	102	94
Elongation factor 2 GN=EEF2	98	93
Dynamin-like 120 kDa protein, mitochondrial GN=OPA1	101	95
E3 ubiquitin-protein ligase HUWE1 GN=HUWE1	54	141
Nuclear pore complex protein Nup93 GN=NUP93	104	91
Protein scribble homolog GN=SCRIB	74	116
Hornerin GN=HRNR	149	43
Isocitrate dehydrogenase [NADP], mitochondrial GN=IDH2	102	92
Nuclear pore complex protein Nup155 GN=NUP155	100	85
Fumarate hydratase, mitochondrial GN=FH	84	101
Importin subunit beta-1 GN=KPNB1	106	76
Collagen alpha-1(VI) chain GN=COL6A1	92	90
Heterogeneous nuclear ribonucleoproteins C1/C2 GN=HNRNPC	100	84
Electron transfer flavoprotein subunit beta GN=ETFB	101	83
Fructose-bisphosphate aldolase A GN=ALDOA	79	101
von Willebrand factor A domain-containing protein 8 GN=VWA8	99	87
Ras-related protein Rab-10 GN=RAB10	103	116
Mitochondrial import inner membrane translocase subunit TIM44 GN=TIMM44	107	76
Elongation factor Tu, mitochondrial GN=TUFM	96	81
Acetyl-CoA acetyltransferase, mitochondrial GN=ACAT1	105	74
Heat shock protein 75 kDa, mitochondrial GN=TRAP1	95	89
Plasma membrane calcium-transporting ATPase 1 GN=ATP2B1	79	100
FACT complex subunit SPT16 GN=SUPT16H	80	97
Neutral cholesterol ester hydrolase 1 GN=NCEH1	60	115
DNA damage-binding protein 1 GN=DDB1	76	100
Caveolin-1 GN=CAV1	82	90
Interleukin enhancer-binding factor 3 GN=ILF3	77	90
Dolichyl-diphosphooligosaccharide--protein glycosyltransferase subunit 2 GN=RPN2	57	113
Guanine nucleotide-binding protein G(I)/G(S)/G(T) subunit beta-1 GN=GNB1	84	83
Glycerol-3-phosphate dehydrogenase, mitochondrial GN=GPD2	68	101
Heat shock 70 kDa protein 1A GN=HSPA1A	133	92
Peroxiredoxin-1 GN=PRDX1	74	89
Serrate RNA effector molecule homolog GN=SRRT	88	81
60S ribosomal protein L5 GN=RPL5	60	105
X-ray repair cross-complementing protein 6 GN=XRCC6	71	95
Dolichyl-diphosphooligosaccharide--protein glycosyltransferase subunit 1 GN=RPN1	76	86
Procollagen-lysine,2-oxoglutarate 5-dioxygenase 2 GN=PLOD2	78	88
Keratinocyte proline-rich protein GN=KPRP	134	35
Spliceosome RNA helicase DDX39B GN=DDX39B	64	96
Peptidyl-prolyl cis-trans isomerase A GN=PPIA	77	98
Heterogeneous nuclear ribonucleoprotein F GN=HNRNPF	108	83
Ras-related protein Rab-11A GN=RAB11A	83	80
Probable ATP-dependent RNA helicase DDX46 GN=DDX46	86	73
Cofilin-1 GN=CFL1	75	88
Midasin GN=MDN1	67	88
Isocitrate dehydrogenase [NAD] subunit alpha, mitochondrial GN=IDH3A	83	73
AP-2 complex subunit beta GN=AP2B1	95	61
Ubiquitin-like modifier-activating enzyme 1 GN=UBA1	57	94
Aconitate hydratase, mitochondrial GN=ACO2	83	70
Thyroid receptor-interacting protein 11 GN=TRIP11	87	69
Trifunctional enzyme subunit beta, mitochondrial GN=HADHB	78	73
Transketolase GN=TKT	54	100
Cell division cycle and apoptosis regulator protein 1 GN=CCAR1	83	66
Protein transport protein Sec24C GN=SEC24C	71	87
Tax_Id=9606 Gene_Symbol=KRT6A Keratin, type II cytoskeletal 6A	370	51
E3 ubiquitin-protein ligase RNF213 GN=RNF213	58	81
Far upstream element-binding protein 2 GN=KHSRP	72	81
Serine hydroxymethyltransferase, mitochondrial GN=SHMT2	77	71
Nucleoside diphosphate kinase B GN=NME2	75	79
Poly(rC)-binding protein 1 GN=PCBP1	84	81
Leucine-rich repeat-containing protein 59 GN=LRRC59	65	85
Dolichyl-diphosphooligosaccharide--protein glycosyltransferase subunit STT3A GN=STT3A	58	94
Utrophin GN=UTRN	85	67
Polypyrimidine tract-binding protein 1 GN=PTBP1	92	57
Laminin subunit beta-3 GN=LAMB3	78	73
HEAT repeat-containing protein 1 GN=HEATR1	71	78
Probable ATP-dependent RNA helicase DDX5 GN=DDX5	70	74
Pyruvate dehydrogenase E1 component subunit alpha, somatic form, mitochondrial GN=PDHA1	71	75
Integrin alpha-2 GN=ITGA2	62	87
Presequence protease, mitochondrial GN=PITRM1	73	72
Calumenin GN=CALU	70	74
Cytochrome c oxidase subunit 4 isoform 1, mitochondrial GN=COX4I1	65	79
T-complex protein 1 subunit beta GN=CCT2	69	71
Guanine nucleotide-binding protein G(i) subunit alpha-2 GN=GNAI2	73	61
Integrin alpha-6 GN=ITGA6	69	71
Transforming protein RhoA GN=RHOA	68	76
Aspartyl/asparaginyl beta-hydroxylase GN=ASPH	43	92
Small subunit processome component 20 homolog GN=UTP20	83	61
Keratin, type II cuticular Hb1 (Hair keratin, type II Hb1) (ghHKb1) (ghHb1) (MLN 137)	82	71
26S proteasome non-ATPase regulatory subunit 2 GN=PSMD2	67	69
DNA replication licensing factor MCM2 GN=MCM2	79	62
A-kinase anchor protein 12 GN=AKAP12	19	121
Tumor protein D54 GN=TPD52L2	69	72
Voltage-dependent anion-selective channel protein 1 GN=VDAC1	78	79
Podocalyxin GN=PODXL	82	55
T-complex protein 1 subunit gamma GN=CCT3	66	70
Annexin A6 GN=ANXA6	57	78
Eukaryotic initiation factor 4A-I GN=EIF4A1	73	58
Apoptosis-inducing factor 1, mitochondrial GN=AIFM1	62	67
ATP synthase F(0) complex subunit B1, mitochondrial GN=ATP5F1	68	65
Proliferating cell nuclear antigen GN=PCNA	76	60
Myb-binding protein 1A GN=MYBBP1A	57	74
2-oxoglutarate dehydrogenase, mitochondrial GN=OGDH	78	58
Protein ERGIC-53 GN=LMAN1	69	63
Ras-related C3 botulinum toxin substrate 1 GN=RAC1	66	69
Ras-related protein Rab-7a GN=RAB7A	65	69
Keratin, type I cytoskeletal 18 GN=KRT18	61	85
AP-2 complex subunit alpha-1 GN=AP2A1	72	63
DnaJ homolog subfamily C member 13 GN=DNAJC13	65	71
Citrate synthase, mitochondrial GN=CS	58	71
Endoplasmic reticulum resident protein 29 GN=ERP29	69	61
Thioredoxin-related transmembrane protein 1 GN=TMX1	55	76
ATP synthase subunit gamma, mitochondrial GN=ATP5C1	74	61
Protein transport protein Sec61 subunit alpha isoform 1 GN=SEC61A1	45	84
Heat shock 70 kDa protein 4 GN=HSPA4	73	53
GTP-binding nuclear protein Ran GN=RAN	62	65
Epidermal growth factor receptor GN=EGFR	66	62
Peroxisomal multifunctional enzyme type 2 GN=HSD17B4	55	73
Cleft lip and palate transmembrane protein 1 GN=CLPTM1	59	68
Nodal modulator 2 GN=NOMO2	60	63
Heterogeneous nuclear ribonucleoprotein A3 GN=HNRNPA3	62	92
Transmembrane emp24 domain-containing protein 10 GN=TMED10	65	63
High mobility group protein B1 GN=HMGB1	51	71
Dysferlin GN=DYSF	65	81
Pre-mRNA-processing factor 6 GN=PRPF6	69	48
Delta-1-pyrroline-5-carboxylate synthase GN=ALDH18A1	58	57
ATPase family AAA domain-containing protein 3A GN=ATAD3A	44	73
Membrane-associated progesterone receptor component 1 GN=PGRMC1	56	66
Vesicle-fusing ATPase GN=NSF	69	51
Transgelin-2 GN=TAGLN2	50	74
Very-long-chain enoyl-CoA reductase GN=TECR	52	69
Succinate dehydrogenase [ubiquinone] flavoprotein subunit, mitochondrial GN=SDHA	63	60
Isocitrate dehydrogenase [NAD] subunit beta, mitochondrial GN=IDH3B	66	54
Multidrug resistance-associated protein 1 GN=ABCC1	62	61
Protein RRP5 homolog GN=PDCD11	41	75
Elongation factor 1-delta GN=EEF1D	58	61
Non-specific lipid-transfer protein GN=SCP2	58	63
Succinate--CoA ligase [ADP-forming] subunit beta, mitochondrial GN=SUCLA2	63	56
3-hydroxyacyl-CoA dehydrogenase type-2 GN=HSD17B10	59	60
Ras-related protein Rab-14 GN=RAB14	75	63
Matrin-3 GN=MATR3	48	70
ERO1-like protein alpha GN=ERO1A	60	49
Heterogeneous nuclear ribonucleoprotein A/B GN=HNRNPAB	49	68
Mesencephalic astrocyte-derived neurotrophic factor GN=MANF	52	70
Heterogeneous nuclear ribonucleoprotein D0 GN=HNRNPD	63	60
Unconventional myosin-Ic GN=MYO1C	57	62
Reticulon-3 GN=RTN3	38	73
Splicing factor 3A subunit 1 GN=SF3A1	66	50
Laminin subunit gamma-2 GN=LAMC2	62	55
Long-chain-fatty-acid--CoA ligase 3 GN=ACSL3	35	80
Nuclear pore complex protein Nup160 GN=NUP160	62	56
Glutaminase kidney isoform, mitochondrial GN=GLS	58	59
Catenin delta-1 GN=CTNND1	48	68
DNA mismatch repair protein Msh6 GN=MSH6	53	60
Cytochrome b-c1 complex subunit 2, mitochondrial GN=UQCRC2	60	49
10 kDa heat shock protein, mitochondrial GN=HSPE1	62	50
Splicing factor, proline- and glutamine-rich GN=SFPQ	33	79
Tax_Id=9606 Gene_Symbol=KRT8 Keratin, type II cytoskeletal 8	101	85
RNA-binding protein 25 GN=RBM25	63	46
Splicing factor 3B subunit 2 GN=SF3B2	51	61
Heat shock protein 105 kDa GN=HSPH1	78	45
Golgi apparatus protein 1 GN=GLG1	59	49
Cytochrome c1, heme protein, mitochondrial GN=CYC1	56	54
Interleukin enhancer-binding factor 2 GN=ILF2	52	57
14-3-3 protein epsilon GN=YWHAE	48	78
Procollagen-lysine,2-oxoglutarate 5-dioxygenase 1 GN=PLOD1	52	54
Minor histocompatibility antigen H13 GN=HM13	45	64
Very-long-chain (3R)-3-hydroxyacyl-CoA dehydratase 3 GN=HACD3	54	57
Thioredoxin domain-containing protein 5 GN=TXNDC5	55	64
T-complex protein 1 subunit theta GN=CCT8	53	50
CD44 antigen GN=CD44	49	55
Peptidyl-prolyl cis-trans isomerase F, mitochondrial GN=PPIF	59	58
CCR4-NOT transcription complex subunit 1 GN=CNOT1	54	53
DNA-directed RNA polymerase II subunit RPB1 GN=POLR2A	52	58
Heterogeneous nuclear ribonucleoprotein L GN=HNRNPL	40	67
GrpE protein homolog 1, mitochondrial GN=GRPEL1	46	61
Serine-protein kinase ATM GN=ATM	55	53
Succinate dehydrogenase [ubiquinone] iron-sulfur subunit, mitochondrial GN=SDHB	52	57
Heterogeneous nuclear ribonucleoprotein R GN=HNRNPR	43	61
Triosephosphate isomerase GN=TPI1	50	57
Transport and Golgi organization protein 1 homolog GN=MIA3	38	70
Intron-binding protein aquarius GN=AQR	59	48
Transmembrane 9 superfamily member 2 GN=TM9SF2	55	47
Mitochondrial import receptor subunit TOM70 GN=TOMM70	55	50
DNA-directed RNA polymerase I subunit RPA1 GN=POLR1A	58	49
RNA-binding motif protein, X chromosome GN=RBMX	45	62
Puromycin-sensitive aminopeptidase GN=NPEPPS	44	60
Dihydrolipoyl dehydrogenase, mitochondrial GN=DLD	65	40
NADH-cytochrome b5 reductase 3 GN=CYB5R3	47	59
Niemann-Pick C1 protein GN=NPC1	52	49
Aldehyde dehydrogenase family 1 member A3 GN=ALDH1A3	58	47
Cullin-associated NEDD8-dissociated protein 1 GN=CAND1	53	44
Very long-chain specific acyl-CoA dehydrogenase, mitochondrial GN=ACADVL	58	48
Enoyl-CoA hydratase, mitochondrial GN=ECHS1	47	58
Importin-5 GN=IPO5	44	53
Vigilin GN=HDLBP	41	54
Prelamin-A/C GN=LMNA	43	60
Poly(U)-binding-splicing factor PUF60 GN=PUF60	53	52
Prohibitin-2 GN=PHB2	52	53
Pyruvate dehydrogenase E1 component subunit beta, mitochondrial GN=PDHB	43	61
E3 ubiquitin-protein ligase UBR5 GN=UBR5	35	69
Lupus La protein GN=SSB	44	60
Adenylate kinase 2, mitochondrial GN=AK2	45	58
Galectin-1 GN=LGALS1	42	56
T-complex protein 1 subunit alpha GN=TCP1	48	51
ATP synthase subunit O, mitochondrial GN=ATP5O	59	45
Serine/arginine-rich splicing factor 1 GN=SRSF1	49	52
Glutathione S-transferase kappa 1 GN=GSTK1	47	56
Eukaryotic translation initiation factor 3 subunit A GN=EIF3A	25	78
Basigin GN=BSG	46	56
Exportin-1 GN=XPO1	62	41
116 kDa U5 small nuclear ribonucleoprotein component GN=EFTUD2	62	45
Coiled-coil domain-containing protein 47 GN=CCDC47	44	50
26S proteasome non-ATPase regulatory subunit 1 GN=PSMD1	47	51
Exportin-2 GN=CSE1L	49	49
DNA replication licensing factor MCM7 GN=MCM7	54	39
Alpha-actinin-4 GN=ACTN4	96	104
GTP-binding protein SAR1a GN=SAR1A	53	44
Nucleolar RNA helicase 2 GN=DDX21	51	47
Vesicle-associated membrane protein-associated protein B/C GN=VAPB	48	56
DNA replication licensing factor MCM6 GN=MCM6	55	42
L-lactate dehydrogenase B chain GN=LDHB	57	54
Unconventional myosin-Ib GN=MYO1B	42	43
Extended synaptotagmin-2 GN=ESYT2	38	58
Neuropathy target esterase GN=PNPLA6	45	49
ER lumen protein-retaining receptor 1 GN=KDELR1	31	32
Ras-related protein Rab-13 GN=RAB13	61	57
Small nuclear ribonucleoprotein Sm D2 GN=SNRPD2	41	56
Synaptic vesicle membrane protein VAT-1 homolog GN=VAT1	50	44
DNA repair protein RAD50 GN=RAD50	43	48
Protein RER1 GN=RER1	45	50
Atlastin-3 GN=ATL3	51	41
DNA replication licensing factor MCM3 GN=MCM3	43	39
Tax_Id=9606 Gene_Symbol=KRT71 Keratin, type II cytoskeletal 71	117	23
Thyroid hormone receptor-associated protein 3 GN=THRAP3	36	59
Polyadenylate-binding protein 1 GN=PABPC1	47	46
Acyl-coenzyme A thioesterase 9, mitochondrial GN=ACOT9	44	53
CAD protein GN=CAD	46	46
AP-2 complex subunit mu GN=AP2M1	46	40
Thioredoxin-dependent peroxide reductase, mitochondrial GN=PRDX3	42	53
60S ribosomal protein L13 GN=RPL13	48	45
Heat shock protein beta-1 GN=HSPB1	38	52
Signal peptidase complex subunit 2 GN=SPCS2	48	52
Prohibitin GN=PHB	46	51
Peroxiredoxin-4 GN=PRDX4	50	57
T-complex protein 1 subunit eta GN=CCT7	41	48
Peroxisomal acyl-coenzyme A oxidase 1 GN=ACOX1	36	60
Protein transport protein Sec31A GN=SEC31A	44	46
Ras-related protein Rab-6A GN=RAB6A	56	46
Protein/nucleic acid deglycase DJ-1 GN=PARK7	34	58
CD166 antigen GN=ALCAM	45	45
5'-3' exoribonuclease 2 GN=XRN2	42	46
Protein arginine N-methyltransferase 1 GN=PRMT1	40	49
60S ribosomal protein L7a GN=RPL7A	35	55
Leucyl-cystinyl aminopeptidase GN=LNPEP	49	42
Carboxypeptidase D GN=CPD	37	53
Microtubule-actin cross-linking factor 1, isoforms 1/2/3/5 GN=MACF1	56	42
Glutamate dehydrogenase 1, mitochondrial GN=GLUD1	44	43
OCIA domain-containing protein 2 GN=OCIAD2	40	47
Inositol 1,4,5-trisphosphate receptor type 1 GN=ITPR1	68	93
Serine/arginine-rich splicing factor 3 GN=SRSF3	40	46
Catalase GN=CAT	40	46
Vesicle-trafficking protein SEC22b GN=SEC22B	46	44
DNA replication licensing factor MCM4 GN=MCM4	44	42
Non-POU domain-containing octamer-binding protein GN=NONO	45	48
Monocarboxylate transporter 4 GN=SLC16A3	34	49
Ras-related protein Rap-1b GN=RAP1B	37	50
Epoxide hydrolase 1 GN=EPHX1	46	37
Retinol dehydrogenase 11 GN=RDH11	46	41
T-complex protein 1 subunit epsilon GN=CCT5	35	49
Calcium-binding mitochondrial carrier protein SCaMC-1 GN=SLC25A24	40	49
Adipocyte plasma membrane-associated protein GN=APMAP	47	38
Cytochrome c GN=CYCS	47	43
CD63 antigen GN=CD63	49	47
KH domain-containing, RNA-binding, signal transduction-associated protein 1 GN=KHDRBS1	38	40
Succinate--CoA ligase [ADP/GDP-forming] subunit alpha, mitochondrial GN=SUCLG1	43	40
Inorganic pyrophosphatase 2, mitochondrial GN=PPA2	36	49
ADP/ATP translocase 3 GN=SLC25A6	98	193
Small nuclear ribonucleoprotein-associated proteins B and B' GN=SNRPB	44	37
Cell cycle and apoptosis regulator protein 2 GN=CCAR2	39	47
Ras-related protein Rab-8A GN=RAB8A	68	70
60S ribosomal protein L10a GN=RPL10A	43	44
ER membrane protein complex subunit 1 GN=EMC1	40	46
Proteasome subunit alpha type-4 GN=PSMA4	37	46
Squamous cell carcinoma antigen recognized by T-cells 3 GN=SART3	33	46
Protein canopy homolog 2 GN=CNPY2	32	55
Profilin-1 GN=PFN1	45	42
Pre-mRNA-processing factor 40 homolog A GN=PRPF40A	37	44
Elongation factor 1-gamma GN=EEF1G	33	44
Proteasome subunit alpha type-3 GN=PSMA3	43	42
Malectin GN=MLEC	32	48
Hexokinase-2 GN=HK2	49	43
Stress-induced-phosphoprotein 1 GN=STIP1	32	53
CAAX prenyl protease 1 homolog GN=ZMPSTE24	28	49
Translationally-controlled tumor protein GN=TPT1	38	45
Myeloid-derived growth factor GN=MYDGF	39	39
Serine/arginine-rich splicing factor 7 GN=SRSF7	47	40
Extracellular sulfatase Sulf-2 GN=SULF2	38	42
Annexin A1 GN=ANXA1	52	41
Cleavage and polyadenylation specificity factor subunit 5 GN=NUDT21	37	46
Adenylate kinase 4, mitochondrial GN=AK4	38	47
Protein FAM136A GN=FAM136A	40	43
Probable ATP-dependent RNA helicase DDX23 GN=DDX23	43	38
Fibrillin-2 GN=FBN2	43	38
Cytochrome b-c1 complex subunit 1, mitochondrial GN=UQCRC1	36	41
Ras-related protein Rab-35 GN=RAB35	64	56
Translocon-associated protein subunit delta GN=SSR4	44	38
Dehydrogenase/reductase SDR family member 7 GN=DHRS7	37	44
40S ribosomal protein S5 GN=RPS5	33	48
Proteasome subunit alpha type-1 GN=PSMA1	32	47
Alpha-(1,6)-fucosyltransferase GN=FUT8	36	46
60S ribosomal protein L4 GN=RPL4	27	48
Annexin A5 GN=ANXA5	38	43
Ornithine aminotransferase, mitochondrial GN=OAT	39	39
Tumor protein D52 GN=TPD52	39	40
Peroxiredoxin-6 GN=PRDX6	36	48
Alpha-aminoadipic semialdehyde dehydrogenase GN=ALDH7A1	35	38
DNA replication licensing factor MCM5 GN=MCM5	34	42
4-trimethylaminobutyraldehyde dehydrogenase GN=ALDH9A1	43	35
Serine/threonine-protein phosphatase 2A 65 kDa regulatory subunit A alpha isoform GN=PPP2R1A	41	37
Tropomyosin alpha-3 chain GN=TPM3	33	47
Transmembrane emp24 domain-containing protein 2 GN=TMED2	33	47
Surfeit locus protein 4 GN=SURF4	31	34
Lysosome-associated membrane glycoprotein 1 GN=LAMP1	33	36
60S ribosomal protein L14 GN=RPL14	48	33
Heterogeneous nuclear ribonucleoprotein U-like protein 2 GN=HNRNPUL2	25	51
HLA class I histocompatibility antigen, A-24 alpha chain GN=HLA-A	35	45
U1 small nuclear ribonucleoprotein A GN=SNRPA	40	37
Cleavage and polyadenylation specificity factor subunit 1 GN=CPSF1	37	41
Heterogeneous nuclear ribonucleoprotein U-like protein 1 GN=HNRNPUL1	36	48
Ras-related protein Rab-21 GN=RAB21	35	38
Plexin-B2 GN=PLXNB2	47	29
60S ribosomal protein L10 GN=RPL10	39	38
Lysine--tRNA ligase GN=KARS	36	38
Reticulocalbin-2 GN=RCN2	22	45
Succinate--CoA ligase [GDP-forming] subunit beta, mitochondrial GN=SUCLG2	43	32
Mitochondrial-processing peptidase subunit alpha GN=PMPCA	37	34
60S ribosomal protein L35a GN=RPL35A	29	39
Galectin-3 GN=LGALS3	31	46
Ran GTPase-activating protein 1 GN=RANGAP1	28	48
Protein FAM162A GN=FAM162A	32	44
Protein transport protein Sec23B GN=SEC23B	33	42
Vesicular integral-membrane protein VIP36 GN=LMAN2	29	41
Ras-related protein Rab-1B GN=RAB1B	72	81
ATP synthase subunit d, mitochondrial GN=ATP5H	34	42
Ras-related protein Rab-2A GN=RAB2A	38	37
Hydroxyacyl-coenzyme A dehydrogenase, mitochondrial GN=HADH	37	36
Medium-chain specific acyl-CoA dehydrogenase, mitochondrial GN=ACADM	47	27
Sideroflexin-1 GN=SFXN1	37	35
4F2 cell-surface antigen heavy chain GN=SLC3A2	39	35
Protein NipSnap homolog 2 GN=NIPSNAP2	43	32
60S ribosomal protein L26 GN=RPL26	31	38
Plastin-3 GN=PLS3	38	38
Dolichyl-diphosphooligosaccharide--protein glycosyltransferase 48 kDa subunit GN=DDOST	43	32
Phosphatidylinositide phosphatase SAC1 GN=SACM1L	35	34
Nucleolar and coiled-body phosphoprotein 1 GN=NOLC1	23	45
Enoyl-CoA delta isomerase 2, mitochondrial GN=ECI2	31	42
Receptor expression-enhancing protein 5 GN=REEP5	37	34
14-3-3 protein theta GN=YWHAQ	59	76
Prolyl 4-hydroxylase subunit alpha-2 GN=P4HA2	39	33
Acidic leucine-rich nuclear phosphoprotein 32 family member A GN=ANP32A	35	40
26S proteasome non-ATPase regulatory subunit 3 GN=PSMD3	42	33
CD151 antigen GN=CD151	36	32
PRA1 family protein 3 GN=ARL6IP5	29	38
Emerin GN=EMD	40	33
Transmembrane emp24 domain-containing protein 9 GN=TMED9	38	39
40S ribosomal protein S16 GN=RPS16	35	33
ADP-ribosylation factor 1 GN=ARF1	36	37
Delta(3,5)-Delta(2,4)-dienoyl-CoA isomerase, mitochondrial GN=ECH1	33	36
Pre-mRNA-splicing factor ATP-dependent RNA helicase DHX15 GN=DHX15	34	31
Single-stranded DNA-binding protein, mitochondrial GN=SSBP1	30	41
Ezrin GN=EZR	57	73
Ubiquitin carboxyl-terminal hydrolase 7 GN=USP7	33	39
60S ribosomal protein L28 GN=RPL28	28	46
Serine/arginine-rich splicing factor 4 GN=SRSF4	34	31
Protein PML GN=PML	24	46
Plasma membrane calcium-transporting ATPase 4 GN=ATP2B4	82	100
EF-hand domain-containing protein D2 GN=EFHD2	34	37
Succinyl-CoA:3-ketoacid coenzyme A transferase 1, mitochondrial GN=OXCT1	33	37
60S ribosomal protein L12 GN=RPL12	34	36
26S proteasome non-ATPase regulatory subunit 12 GN=PSMD12	33	37
Tyrosine-protein phosphatase non-receptor type 1 GN=PTPN1	32	38
Galectin-3-binding protein GN=LGALS3BP	29	34
Heterogeneous nuclear ribonucleoprotein H3 GN=HNRNPH3	36	33
FACT complex subunit SSRP1 GN=SSRP1	39	30
60S ribosomal protein L22 GN=RPL22	40	30
Collagen alpha-2(VI) chain GN=COL6A2	39	29
Phosphoglycerate mutase 1 GN=PGAM1	34	37
Valine--tRNA ligase GN=VARS	43	31
Lysosomal alpha-glucosidase GN=GAA	30	37
Reticulocalbin-1 GN=RCN1	31	38
45 kDa calcium-binding protein GN=SDF4	33	34
T-complex protein 1 subunit delta GN=CCT4	39	31
Phosphatidylinositol 4-kinase alpha GN=PI4KA	43	26
Splicing factor 3A subunit 3 GN=SF3A3	30	35
Fatty aldehyde dehydrogenase GN=ALDH3A2	28	32
Alpha-mannosidase 2 GN=MAN2A1	44	26
OCIA domain-containing protein 1 GN=OCIAD1	36	30
Prolyl 3-hydroxylase 1 GN=P3H1	36	27
RNA-binding protein Raly GN=RALY	37	32
Endoplasmic reticulum-Golgi intermediate compartment protein 1 GN=ERGIC1	25	42
Proteasome subunit beta type-2 GN=PSMB2	33	39
Early endosome antigen 1 GN=EEA1	50	14
Ras-related protein Rab-5B GN=RAB5B	32	36
T-complex protein 1 subunit zeta GN=CCT6A	32	31
Putative ATP-dependent RNA helicase DHX30 GN=DHX30	25	38
60S ribosomal protein L11 GN=RPL11	34	32
60S ribosomal protein L30 GN=RPL30	35	34
Cell surface glycoprotein MUC18 GN=MCAM	46	17
Proteasome subunit alpha type-7 GN=PSMA7	36	33
Treacle protein GN=TCOF1	4	61
Nuclear pore complex protein Nup133 GN=NUP133	27	39
Protein S100-A10 GN=S100A10	37	28
U1 small nuclear ribonucleoprotein 70 kDa GN=SNRNP70	32	35
Glycogen phosphorylase, liver form GN=PYGL	36	31
Protein-glutamine gamma-glutamyltransferase 2 GN=TGM2	25	43
Small nuclear ribonucleoprotein Sm D3 GN=SNRPD3	29	31
Ribosomal L1 domain-containing protein 1 GN=RSL1D1	20	42
Proteasome subunit alpha type-6 GN=PSMA6	30	31
Solute carrier family 12 member 2 GN=SLC12A2	26	41
Heterogeneous nuclear ribonucleoprotein A0 GN=HNRNPA0	42	41
Apoptotic chromatin condensation inducer in the nucleus GN=ACIN1	3	63
Transaldolase GN=TALDO1	31	33
40S ribosomal protein S3 GN=RPS3	26	41
U2 small nuclear ribonucleoprotein A' GN=SNRPA1	36	31
Vacuolar protein sorting-associated protein 35 GN=VPS35	27	40
Cullin-2 GN=CUL2	36	31
Major prion protein GN=PRNP	27	38
Calcium-activated potassium channel subunit alpha-1 GN=KCNMA1	23	34
Isovaleryl-CoA dehydrogenase, mitochondrial GN=IVD	26	37
Mitochondrial proton/calcium exchanger protein GN=LETM1	28	36
Integrin alpha-V GN=ITGAV	32	32
Immunoglobulin gamma-1 heavy chain	56	2
Sec1 family domain-containing protein 1 GN=SCFD1	27	32
tRNA-splicing ligase RtcB homolog GN=RTCB	21	33
Proteasome subunit beta type-5 GN=PSMB5	30	35
Transformer-2 protein homolog beta GN=TRA2B	30	37
26S proteasome regulatory subunit 8 GN=PSMC5	34	28
LRP chaperone MESD GN=MESD	28	34
Band 4.1-like protein 2 GN=EPB41L2	21	43
Serine/arginine-rich splicing factor 2 GN=SRSF2	29	37
Nuclear pore complex protein Nup98-Nup96 GN=NUP98	38	27
28S ribosomal protein S26, mitochondrial GN=MRPS26	29	37
E3 ubiquitin-protein ligase UBR4 GN=UBR4	7	55
Serpin H1 GN=SERPINH1	28	38
Polyribonucleotide nucleotidyltransferase 1, mitochondrial GN=PNPT1	29	36
60S ribosomal protein L7 GN=RPL7	25	41
Cell division control protein 42 homolog GN=CDC42	30	41
Endoplasmic reticulum-Golgi intermediate compartment protein 3 GN=ERGIC3	27	33
Tight junction protein ZO-1 GN=TJP1	12	46
U2 snRNP-associated SURP motif-containing protein GN=U2SURP	23	38
Coactosin-like protein GN=COTL1	29	35
Transmembrane protein 43 GN=TMEM43	26	35
Cytosol aminopeptidase GN=LAP3	25	26
Eukaryotic translation initiation factor 4 gamma 1 GN=EIF4G1	0	61
DnaJ homolog subfamily B member 11 GN=DNAJB11	35	29
Isoleucine--tRNA ligase, cytoplasmic GN=IARS	33	33
Immunoglobulin kappa constant GN=IGKC	51	3
Transmembrane protein 205 GN=TMEM205	21	33
Adenosylhomocysteinase GN=AHCY	26	29
60S ribosomal protein L6 GN=RPL6	35	22
60S ribosomal protein L15 GN=RPL15	23	40
Histone deacetylase complex subunit SAP18 GN=SAP18	24	39
Endoribonuclease LACTB2 GN=LACTB2	33	31
Peroxidasin homolog GN=PXDN	24	39
26S proteasome regulatory subunit 6A GN=PSMC3	28	34
Monocarboxylate transporter 1 GN=SLC16A1	13	45
Secretory carrier-associated membrane protein 3 GN=SCAMP3	21	36
Dolichyl-diphosphooligosaccharide--protein glycosyltransferase subunit STT3B GN=STT3B	31	35
Membrane-associated progesterone receptor component 2 GN=PGRMC2	36	36
ATP-citrate synthase GN=ACLY	33	23
Superkiller viralicidic activity 2-like 2 GN=SKIV2L2	38	24
Carnitine O-palmitoyltransferase 2, mitochondrial GN=CPT2	25	37
Tax_Id=9606 Gene_Symbol=KRT27 Keratin, type I cytoskeletal 27	67	26
CD9 antigen GN=CD9	27	30
ADP-ribosylation factor-like protein 8B GN=ARL8B	26	35
2,4-dienoyl-CoA reductase, mitochondrial GN=DECR1	28	32
40S ribosomal protein S18 GN=RPS18	32	28
Carbamoyl-phosphate synthase [ammonia], mitochondrial GN=CPS1	21	39
Cytosolic acyl coenzyme A thioester hydrolase GN=ACOT7	26	35
Translational activator of cytochrome c oxidase 1 GN=TACO1	36	24
Laminin subunit beta-1 GN=LAMB1	29	29
Chromobox protein homolog 3 GN=CBX3	30	33
Receptor of activated protein C kinase 1 GN=RACK1	30	31
Coiled-coil domain-containing protein 58 GN=CCDC58	24	38
DNA mismatch repair protein Msh2 GN=MSH2	34	26
Glutamine--tRNA ligase GN=QARS	29	33
Polypeptide N-acetylgalactosaminyltransferase 2 GN=GALNT2	26	36
Fascin GN=FSCN1	26	35
Solute carrier family 12 member 4 GN=SLC12A4	30	31
60S ribosomal protein L8 GN=RPL8	23	34
60S ribosomal protein L18a GN=RPL18A	23	35
Beta-catenin-like protein 1 GN=CTNNBL1	28	31
Nucleolar protein 56 GN=NOP56	26	32
Calmodulin-1 GN=CALM1	30	29
Activated RNA polymerase II transcriptional coactivator p15 GN=SUB1	21	38
Plexin-A1 GN=PLXNA1	34	22
Protein NipSnap homolog 1 GN=NIPSNAP1	36	41
Serine/arginine-rich splicing factor 9 GN=SRSF9	30	43
Symplekin GN=SYMPK	22	33
Protein TBRG4 GN=TBRG4	28	32
Pyruvate dehydrogenase phosphatase regulatory subunit, mitochondrial GN=PDPR	36	26
Protein LYRIC GN=MTDH	22	33
ELAV-like protein 1 GN=ELAVL1	26	33
Bcl-2-associated transcription factor 1 GN=BCLAF1	22	35
U4/U6 small nuclear ribonucleoprotein Prp3 GN=PRPF3	28	27
Heme oxygenase 2 GN=HMOX2	28	30
2',3'-cyclic-nucleotide 3'-phosphodiesterase GN=CNP	29	28
Structural maintenance of chromosomes protein 4 GN=SMC4	27	29
Glucose-6-phosphate isomerase GN=GPI	32	28
Cathepsin D GN=CTSD	28	27
Neuroplastin GN=NPTN	23	34
Signal recognition particle 14 kDa protein GN=SRP14	25	33
NADPH--cytochrome P450 reductase GN=POR	21	33
Synaptojanin-2-binding protein GN=SYNJ2BP	26	32
GTP:AMP phosphotransferase AK3, mitochondrial GN=AK3	24	35
Tax_Id=9606 Gene_Symbol=KRT77 Keratin 77	35	0
Solute carrier family 2, facilitated glucose transporter member 1 GN=SLC2A1	21	33
Transmembrane protein 33 GN=TMEM33	14	36
V-type proton ATPase 116 kDa subunit a isoform 3 GN=TCIRG1	16	38
G-rich sequence factor 1 GN=GRSF1	26	26
DDB1- and CUL4-associated factor 1 GN=DCAF1	21	27
Mycophenolic acid acyl-glucuronide esterase, mitochondrial GN=ABHD10	16	36
Cytochrome c-type heme lyase GN=HCCS	23	29
28S ribosomal protein S28, mitochondrial GN=MRPS28	29	27
Protein diaphanous homolog 1 GN=DIAPH1	23	29
Guanine nucleotide-binding protein G(s) subunit alpha isoforms short GN=GNAS	27	35
26S proteasome regulatory subunit 10B GN=PSMC6	32	27
Rho GDP-dissociation inhibitor 1 GN=ARHGDIA	26	30
Ceramide synthase 2 GN=CERS2	22	30
60S ribosomal protein L24 GN=RPL24	31	26
Fatty acid-binding protein, epidermal GN=FABP5	25	28
39S ribosomal protein L12, mitochondrial GN=MRPL12	31	24
40S ribosomal protein S19 GN=RPS19	26	29
60S ribosomal protein L23a GN=RPL23A	20	33
ADP-ribosylation factor 6 GN=ARF6	33	32
Alpha-2-macroglobulin receptor-associated protein GN=LRPAP1	23	31
ATP-dependent RNA helicase DDX42 GN=DDX42	26	29
Monofunctional C1-tetrahydrofolate synthase, mitochondrial GN=MTHFD1L	28	35
Synaptosomal-associated protein 23 GN=SNAP23	21	34
Lamin-B1 GN=LMNB1	25	30
Eukaryotic translation initiation factor 4H GN=EIF4H	26	30
Basic leucine zipper and W2 domain-containing protein 1 GN=BZW1	33	23
Threonine--tRNA ligase, mitochondrial GN=TARS2	28	29
Poly(rC)-binding protein 2 GN=PCBP2	76	50
Lysophosphatidylcholine acyltransferase 1 GN=LPCAT1	30	18
60S acidic ribosomal protein P0 GN=RPLP0	22	30
60S ribosomal protein L23 GN=RPL23	24	30
Calpain small subunit 1 GN=CAPNS1	29	26
60S ribosomal protein L13a GN=RPL13A	24	28
Annexin A7 GN=ANXA7	24	28
Ras-related protein Ral-B GN=RALB	18	36
Endothelin-converting enzyme 1 GN=ECE1	30	26
Pre-mRNA-processing factor 19 GN=PRPF19	28	27
Brain acid soluble protein 1 GN=BASP1	31	20
Titin GN=TTN	13	18
Band 4.1-like protein 3 GN=EPB41L3	26	38
RNA-binding protein FUS GN=FUS	26	24
Long-chain-fatty-acid--CoA ligase 4 GN=ACSL4	29	31
60S ribosomal protein L21 GN=RPL21	28	28
Peroxiredoxin-5, mitochondrial GN=PRDX5	23	31
Eukaryotic initiation factor 4A-III GN=EIF4A3	35	29
Oxidoreductase HTATIP2 GN=HTATIP2	27	27
Signal recognition particle receptor subunit beta GN=SRPRB	29	26
AFG3-like protein 2 GN=AFG3L2	21	33
Superoxide dismutase [Mn], mitochondrial GN=SOD2	24	30
3-ketoacyl-CoA thiolase, mitochondrial GN=ACAA2	24	30
Eukaryotic translation initiation factor 5A-1 GN=EIF5A	16	37
26S proteasome non-ATPase regulatory subunit 6 GN=PSMD6	21	28
ATP-dependent RNA helicase DDX1 GN=DDX1	20	36
Oxygen-dependent coproporphyrinogen-III oxidase, mitochondrial GN=CPOX	28	27
tRNA (cytosine(34)-C(5))-methyltransferase GN=NSUN2	15	39
Signal recognition particle subunit SRP68 GN=SRP68	25	28
Guanine nucleotide-binding protein subunit alpha-13 GN=GNA13	27	31
Radixin GN=RDX	54	72
28S ribosomal protein S7, mitochondrial GN=MRPS7	27	27
Nucleobindin-1 GN=NUCB1	26	26
Desmoglein-1 GN=DSG1	46	5
Splicing factor U2AF 65 kDa subunit GN=U2AF2	26	24
Sortilin-related receptor GN=SORL1	24	28
GN=DLST Dihydrolipoyllysine-residue succinyltransferase component of 2-oxoglutarate dehydrogenase complex,	31	22
Ras-related protein Rab-32 GN=RAB32	23	29
GN=DLAT, Dihydrolipoyllysine-residue acetyltransferase component of pyruvate dehydrogenase complex, mitochondrial	24	24
Transmembrane emp24 domain-containing protein 7 GN=TMED7	25	27
CD109 antigen GN=CD109	17	21
Proteasome activator complex subunit 3 GN=PSME3	23	30
Nuclease-sensitive element-binding protein 1 GN=YBX1	20	29
Transcription elongation regulator 1 GN=TCERG1	22	30
Thymidylate kinase GN=DTYMK	29	27
28S ribosomal protein S9, mitochondrial GN=MRPS9	24	28
Procollagen-lysine,2-oxoglutarate 5-dioxygenase 3 GN=PLOD3	27	33
Transmembrane protein 165 GN=TMEM165	20	26
Small nuclear ribonucleoprotein Sm D1 GN=SNRPD1	25	34
NADH dehydrogenase [ubiquinone] 1 alpha subcomplex subunit 6 GN=NDUFA6	25	26
Peptidyl-prolyl cis-trans isomerase FKBP8 GN=FKBP8	28	21
FAS-associated factor 2 GN=FAF2	27	24
rRNA 2'-O-methyltransferase fibrillarin GN=FBL	33	18
Cullin-4B GN=CUL4B	19	31
26S proteasome regulatory subunit 6B GN=PSMC4	24	33
Malate dehydrogenase, cytoplasmic GN=MDH1	20	32
NADH dehydrogenase [ubiquinone] iron-sulfur protein 3, mitochondrial GN=NDUFS3	23	30
NADH-ubiquinone oxidoreductase 75 kDa subunit, mitochondrial GN=NDUFS1	19	31
26S proteasome non-ATPase regulatory subunit 11 GN=PSMD11	25	27
Annexin A3 GN=ANXA3	26	34
Pyruvate carboxylase, mitochondrial GN=PC	22	31
DnaJ homolog subfamily A member 1 GN=DNAJA1	22	31
Synaptogyrin-2 GN=SYNGR2	27	22
Manganese-transporting ATPase 13A1 GN=ATP13A1	18	34
Nuclear autoantigenic sperm protein GN=NASP	17	31
60S ribosomal protein L18 GN=RPL18	27	24
Tax_Id=9606 Gene_Symbol=KRT16 Keratin, type I cytoskeletal 16	141	10
Na(+)/H(+) exchange regulatory cofactor NHE-RF2 GN=SLC9A3R2	20	33
ATP-dependent Clp protease proteolytic subunit, mitochondrial GN=CLPP	24	25
Tyrosine-protein kinase Yes GN=YES1	22	26
Hepatoma-derived growth factor-related protein 2 GN=HDGFL2	19	31
Agrin GN=AGRN	8	39
Coatomer subunit alpha GN=COPA	21	26
60S ribosomal protein L19 GN=RPL19	19	30
Procollagen galactosyltransferase 1 GN=COLGALT1	24	26
Alkyldihydroxyacetonephosphate synthase, peroxisomal GN=AGPS	24	28
Peptidyl-prolyl cis-trans isomerase FKBP10 GN=FKBP10	22	31
Coronin-1C GN=CORO1C	31	22
cAMP-dependent protein kinase catalytic subunit alpha GN=PRKACA	22	29
Hsp90 co-chaperone Cdc37 GN=CDC37	26	24
Filaggrin-2 GN=FLG2	54	0
Lysophospholipid acyltransferase 7 GN=MBOAT7	13	37
Derlin-1 GN=DERL1	12	33
ATP-dependent RNA helicase DDX39A GN=DDX39A	45	75
Ras-related protein Rab-18 GN=RAB18	19	32
CD59 glycoprotein GN=CD59	23	25
Serine/arginine repetitive matrix protein 2 GN=SRRM2	3	43
Nucleolar complex protein 2 homolog GN=NOC2L	25	23
Protein SET GN=SET	22	25
RNA cytidine acetyltransferase GN=NAT10	26	19
60S ribosomal protein L27 GN=RPL27	27	21
Microtubule-associated protein RP/EB family member 1 GN=MAPRE1	26	23
Ras-related protein Rab-27B GN=RAB27B	18	31
Exonuclease 3'-5' domain-containing protein 2 GN=EXD2	17	30
Proteasome subunit beta type-7 GN=PSMB7	19	29
Protein mago nashi homolog 2 GN=MAGOHB	25	26
Prenylcysteine oxidase 1 GN=PCYOX1	26	24
40S ribosomal protein S9 GN=RPS9	16	33
Laminin subunit beta-2 GN=LAMB2	10	41
Proteasome activator complex subunit 2 GN=PSME2	19	30
Arginine--tRNA ligase, cytoplasmic GN=RARS	20	30
Secretory carrier-associated membrane protein 2 GN=SCAMP2	21	18
Anoctamin-1 GN=ANO1	23	24
Adenylyl cyclase-associated protein 1 GN=CAP1	18	22
60S ribosomal protein L17 GN=RPL17	27	23
26S proteasome regulatory subunit 4 GN=PSMC1	17	31
Ras-related protein Rab-8B GN=RAB8B	53	53
Quinone oxidoreductase GN=CRYZ	20	27
Transcription elongation factor SPT6 GN=SUPT6H	21	25
U6 snRNA-associated Sm-like protein LSm4 GN=LSM4	17	32
Plakophilin-1 GN=PKP1	35	13
Proteasome activator complex subunit 1 GN=PSME1	24	31
DNA-directed RNA polymerase II subunit RPB2 GN=POLR2B	17	30
Multifunctional protein ADE2 GN=PAICS	29	19
Protein transport protein Sec23A GN=SEC23A	34	34
E3 ubiquitin-protein ligase synoviolin GN=SYVN1	5	40
Endoplasmic reticulum aminopeptidase 1 GN=ERAP1	30	17
40S ribosomal protein S7 GN=RPS7	25	20
5'-nucleotidase domain-containing protein 2 GN=NT5DC2	22	21
Peroxiredoxin-2 GN=PRDX2	32	38
Probable ubiquitin carboxyl-terminal hydrolase FAF-X GN=USP9X	23	18
SRA stem-loop-interacting RNA-binding protein, mitochondrial GN=SLIRP	22	26
Paired amphipathic helix protein Sin3a GN=SIN3A	25	22
Ras-related protein Rab-3D GN=RAB3D	36	33
Sterol-4-alpha-carboxylate 3-dehydrogenase, decarboxylating GN=NSDHL	21	24
Putative RNA-binding protein Luc7-like 2 GN=LUC7L2	28	21
Pyrroline-5-carboxylate reductase 1, mitochondrial GN=PYCR1	29	26
Cytoplasmic FMR1-interacting protein 1 GN=CYFIP1	28	20
Lanosterol synthase GN=LSS	19	30
40S ribosomal protein S4, X isoform GN=RPS4X	23	26
Mitochondrial intermediate peptidase GN=MIPEP	25	22
Fatty acid desaturase 2 GN=FADS2	16	26
Myristoylated alanine-rich C-kinase substrate GN=MARCKS	27	17
3-hydroxyisobutyrate dehydrogenase, mitochondrial GN=HIBADH	20	24
14-3-3 protein beta/alpha GN=YWHAB	60	65
Mitochondrial import receptor subunit TOM40 homolog GN=TOMM40	21	25
60S ribosomal protein L27a GN=RPL27A	19	26
Isocitrate dehydrogenase [NAD] subunit gamma, mitochondrial GN=IDH3G	22	25
Stomatin-like protein 2, mitochondrial GN=STOML2	21	22
NADH dehydrogenase [ubiquinone] 1 alpha subcomplex subunit 8 GN=NDUFA8	20	25
Splicing factor 1 GN=SF1	22	25
Elongation factor Ts, mitochondrial GN=TSFM	24	21
Serine/threonine-protein phosphatase PP1-alpha catalytic subunit GN=PPP1CA	22	25
Guanylate kinase GN=GUK1	20	28
14-3-3 protein gamma GN=YWHAG	48	55
Pentatricopeptide repeat domain-containing protein 3, mitochondrial GN=PTCD3	23	25
Contactin-associated protein 1 GN=CNTNAP1	29	19
EH domain-containing protein 1 GN=EHD1	23	27
Plastin-2 GN=LCP1	39	27
Calcineurin B homologous protein 1 GN=CHP1	19	29
26S proteasome non-ATPase regulatory subunit 13 GN=PSMD13	20	27
Polymerase delta-interacting protein 2 GN=POLDIP2	24	22
Dynamin-2 GN=DNM2	21	26
Matrix metalloproteinase-14 GN=MMP14	22	21
Cytochrome b-c1 complex subunit Rieske, mitochondrial GN=UQCRFS1	22	24
Fragile X mental retardation syndrome-related protein 1 GN=FXR1	15	25
THO complex subunit 2 GN=THOC2	19	26
Hepatoma-derived growth factor GN=HDGF	19	29
Cytochrome b5 type B GN=CYB5B	19	27
Oxysterol-binding protein-related protein 8 GN=OSBPL8	21	21
Beta-hexosaminidase subunit beta GN=HEXB	20	25
tRNA methyltransferase 10 homolog C GN=TRMT10C	23	23
Superoxide dismutase [Cu-Zn] GN=SOD1	18	29
Diablo homolog, mitochondrial GN=DIABLO	17	29
Granulins GN=GRN	11	33
TAR DNA-binding protein 43 GN=TARDBP	24	22
Destrin GN=DSTN	25	33
39S ribosomal protein L46, mitochondrial GN=MRPL46	25	20
40S ribosomal protein S3a GN=RPS3A	25	22
Alpha-soluble NSF attachment protein GN=NAPA	25	21
Calpain-2 catalytic subunit GN=CAPN2	8	37
Rho-associated protein kinase 2 GN=ROCK2	14	32
GMP synthase [glutamine-hydrolyzing] GN=GMPS	19	23
6-phosphogluconate dehydrogenase, decarboxylating GN=PGD	21	26
Acyl-CoA synthetase family member 3, mitochondrial GN=ACSF3	20	24
MARCKS-related protein GN=MARCKSL1	27	20
Skin-specific protein 32 GN=XP32	34	11
Cytochrome c oxidase subunit 2 GN=MT-CO2	21	25
DnaJ homolog subfamily C member 5 GN=DNAJC5	19	25
Junctional adhesion molecule A GN=F11R	25	20
Ras-related protein R-Ras GN=RRAS	19	24
26S proteasome regulatory subunit 7 GN=PSMC2	23	26
Peptidyl-tRNA hydrolase 2, mitochondrial GN=PTRH2	19	25
Splicing factor U2AF 35 kDa subunit-like protein GN=U2AF1L5	19	24
Adenosine kinase GN=ADK	14	29
Transmembrane protein 109 GN=TMEM109	20	23
Histone deacetylase 1 GN=HDAC1	20	21
Protein disulfide-isomerase TMX3 GN=TMX3	28	25
Nuclear pore complex protein Nup153 GN=NUP153	0	40
Mitochondrial fission 1 protein GN=FIS1	19	26
Hydroxysteroid dehydrogenase-like protein 2 GN=HSDL2	20	24
40S ribosomal protein S11 GN=RPS11	26	19
Proteasome subunit beta type-1 GN=PSMB1	19	27
Phosphoglucomutase-1 GN=PGM1	21	25
Serine/threonine-protein phosphatase PGAM5, mitochondrial GN=PGAM5	23	23
NADPH:adrenodoxin oxidoreductase, mitochondrial GN=FDXR	21	24
14-3-3 protein sigma GN=SFN	46	34
ATP-binding cassette sub-family E member 1 GN=ABCE1	18	26
Charged multivesicular body protein 2a GN=CHMP2A	19	26
Calcium-binding mitochondrial carrier protein Aralar1 GN=SLC25A12	18	25
3-hydroxyisobutyryl-CoA hydrolase, mitochondrial GN=HIBCH	21	24
Mannosyl-oligosaccharide 1,2-alpha-mannosidase IA GN=MAN1A1	21	25
Exosome complex exonuclease RRP44 GN=DIS3	17	21
Actin-related protein 2/3 complex subunit 2 GN=ARPC2	20	26
Calcium load-activated calcium channel GN=TMCO1	9	28
Complement component 1 Q subcomponent-binding protein, mitochondrial GN=C1QBP	16	33
Protein S100-A8 GN=S100A8	40	3
Protein FAM3C GN=FAM3C	21	23
Protein THEM6 GN=THEM6	23	19
Neurofilament light polypeptide GN=NEFL	14	27
Nicastrin GN=NCSTN	27	18
Splicing factor 3B subunit 6 GN=SF3B6	19	30
Delta-1-pyrroline-5-carboxylate dehydrogenase, mitochondrial GN=ALDH4A1	15	26
Very-long-chain 3-oxoacyl-CoA reductase GN=HSD17B12	19	24
Eukaryotic translation elongation factor 1 epsilon-1 GN=EEF1E1	16	28
NSFL1 cofactor p47 GN=NSFL1C	18	26
NADH dehydrogenase [ubiquinone] 1 beta subcomplex subunit 9 GN=NDUFB9	20	25
Mitochondrial import inner membrane translocase subunit TIM50 GN=TIMM50	25	19
Proteasome activator complex subunit 4 GN=PSME4	24	17
Alanine--tRNA ligase, cytoplasmic GN=AARS	21	20
Aspartate--tRNA ligase, cytoplasmic GN=DARS	21	24
Lysosomal protective protein GN=CTSA	20	19
DNA dC->dU-editing enzyme APOBEC-3C GN=APOBEC3C	13	29
60S ribosomal protein L9 GN=RPL9	23	21
Semaphorin-7A GN=SEMA7A	15	25
Zinc finger CCCH domain-containing protein 18 GN=ZC3H18	14	28
Proteasome subunit alpha type-2 GN=PSMA2	21	22
MICOS complex subunit MIC60 GN=IMMT	19	22
Annexin A11 GN=ANXA11	20	19
Metastasis-associated protein MTA2 GN=MTA2	22	21
NADH dehydrogenase [ubiquinone] iron-sulfur protein 7, mitochondrial GN=NDUFS7	25	19
Cytochrome c oxidase assembly factor 7 GN=COA7	21	23
Cleavage and polyadenylation specificity factor subunit 6 GN=CPSF6	20	24
L-2-hydroxyglutarate dehydrogenase, mitochondrial GN=L2HGDH	27	16
Ubiquitin-conjugating enzyme E2 N GN=UBE2N	15	28
Metaxin-1 GN=MTX1	18	25
Calcyclin-binding protein GN=CACYBP	20	23
Thioredoxin reductase 1, cytoplasmic GN=TXNRD1	20	23
Calmegin GN=CLGN	21	28
Glucose-6-phosphate 1-dehydrogenase GN=G6PD	21	23
ATP synthase subunit a GN=MT-ATP6	15	16
Ras-related protein Rap-2b GN=RAP2B	17	23
YLP motif-containing protein 1 GN=YLPM1	8	34
Deoxyuridine 5'-triphosphate nucleotidohydrolase, mitochondrial GN=DUT	19	20
Small ubiquitin-related modifier 1 GN=SUMO1	18	24
Chloride intracellular channel protein 1 GN=CLIC1	19	24
Ubiquitin carboxyl-terminal hydrolase 34 GN=USP34	16	26
Actin-related protein 2/3 complex subunit 4 GN=ARPC4	20	22
26S proteasome non-ATPase regulatory subunit 8 GN=PSMD8	18	23
Signal peptidase complex catalytic subunit SEC11A GN=SEC11A	18	22
Eukaryotic translation initiation factor 2 subunit 1 GN=EIF2S1	19	24
Transcription factor A, mitochondrial GN=TFAM	21	22
B-cell receptor-associated protein 29 GN=BCAP29	20	23
E3 UFM1-protein ligase 1 GN=UFL1	13	29
DnaJ homolog subfamily C member 9 GN=DNAJC9	18	24
RNA transcription, translation and transport factor protein GN=RTRAF	20	22
NAD-dependent malic enzyme, mitochondrial GN=ME2	22	20
DnaJ homolog subfamily A member 2 GN=DNAJA2	21	21
Cartilage-associated protein GN=CRTAP	21	21
Lysosomal alpha-mannosidase GN=MAN2B1	18	23
Mitochondrial 2-oxoglutarate/malate carrier protein GN=SLC25A11	18	16
Testis-expressed protein 2 GN=TEX2	13	29
Transmembrane protein 9 GN=TMEM9	17	23
RNA-binding protein 39 GN=RBM39	20	17
28S ribosomal protein S34, mitochondrial GN=MRPS34	19	22
Ferritin heavy chain GN=FTH1	15	27
Small ubiquitin-related modifier 2 GN=SUMO2	16	24
Myosin light polypeptide 6 GN=MYL6	15	27
Beta-galactosidase GN=GLB1	15	25
Stathmin GN=STMN1	12	30
Erlin-2 GN=ERLIN2	20	20
Rho-related GTP-binding protein RhoC GN=RHOC	38	43
Perilipin-3 GN=PLIN3	18	21
NAD(P)H dehydrogenase [quinone] 1 GN=NQO1	18	24
NADH dehydrogenase [ubiquinone] 1 beta subcomplex subunit 6 GN=NDUFB6	21	21
Peptidyl-prolyl cis-trans isomerase H GN=PPIH	28	20
28S ribosomal protein S2, mitochondrial GN=MRPS2	22	19
GTP-binding protein Rheb GN=RHEB	18	23
DnaJ homolog subfamily B member 1 GN=DNAJB1	16	23
Succinate-semialdehyde dehydrogenase, mitochondrial GN=ALDH5A1	21	21
Far upstream element-binding protein 1 GN=FUBP1	18	35
Pyrroline-5-carboxylate reductase 2 GN=PYCR2	19	23
Glycine--tRNA ligase GN=GARS	19	22
28S ribosomal protein S22, mitochondrial GN=MRPS22	17	23
Peptidyl-prolyl cis-trans isomerase FKBP9 GN=FKBP9	18	23
Protein YIPF5 GN=YIPF5	3	12
Coiled-coil domain-containing protein 177 GN=CCDC177	5	0
Protein S100-A9 GN=S100A9	35	0
Small proline-rich protein 2A GN=SPRR2A	31	3
Peptidyl-prolyl cis-trans isomerase C GN=PPIC	17	26
39S ribosomal protein L19, mitochondrial GN=MRPL19	20	19
Sodium/potassium-transporting ATPase subunit beta-3 GN=ATP1B3	20	19
Rho-related GTP-binding protein RhoG GN=RHOG	20	25
Cysteine and glycine-rich protein 2 GN=CSRP2	18	21
Elongation factor G, mitochondrial GN=GFM1	18	21
Vesicle-associated membrane protein 3 GN=VAMP3	21	20
Sorting nexin-3 GN=SNX3	20	21
Aldehyde dehydrogenase X, mitochondrial GN=ALDH1B1	22	19
Sodium/potassium-transporting ATPase subunit beta-1 GN=ATP1B1	21	20
mRNA turnover protein 4 homolog GN=MRTO4	18	22
Sphingosine-1-phosphate lyase 1 GN=SGPL1	16	23
Cytochrome b-c1 complex subunit 7 GN=UQCRB	14	26
Apoptosis inhibitor 5 GN=API5	19	21
Laminin subunit gamma-1 GN=LAMC1	19	21
Regulator of microtubule dynamics protein 1 GN=RMDN1	23	18
28S ribosomal protein S35, mitochondrial GN=MRPS35	19	20
Microtubule-associated protein 4 GN=MAP4	0	41
Wolframin GN=WFS1	12	23
Transmembrane 9 superfamily member 3 GN=TM9SF3	16	19
Persulfide dioxygenase ETHE1, mitochondrial GN=ETHE1	16	24
Hydroxymethylglutaryl-CoA lyase, mitochondrial GN=HMGCL	17	20
Tumor suppressor ARF GN=CDKN2A	13	27
Enoyl-CoA delta isomerase 1, mitochondrial GN=ECI1	18	19
28S ribosomal protein S6, mitochondrial GN=MRPS6	19	18
CCAAT/enhancer-binding protein zeta GN=CEBPZ	18	21
28S ribosomal protein S27, mitochondrial GN=MRPS27	23	16
Protein lin-7 homolog C GN=LIN7C	13	27
LIM and SH3 domain protein 1 GN=LASP1	16	23
39S ribosomal protein L22, mitochondrial GN=MRPL22	21	18
Chloride intracellular channel protein 4 GN=CLIC4	22	17
Nucleoporin SEH1 GN=SEH1L	17	19
26S proteasome non-ATPase regulatory subunit 7 GN=PSMD7	12	27
Heterogeneous nuclear ribonucleoprotein Q GN=SYNCRIP	27	33
Acyl-CoA synthetase family member 2, mitochondrial GN=ACSF2	15	24
S-adenosylmethionine synthase isoform type-2 GN=MAT2A	17	25
Endoplasmic reticulum resident protein 44 GN=ERP44	20	20
Casein kinase II subunit alpha GN=CSNK2A1	16	24
Hippocalcin-like protein 1 GN=HPCAL1	15	24
40S ribosomal protein SA GN=RPSA	20	14
Piezo-type mechanosensitive ion channel component 1 GN=PIEZO1	8	27
Histone-binding protein RBBP4 GN=RBBP4	19	20
Proteasomal ubiquitin receptor ADRM1 GN=ADRM1	24	14
Cysteine desulfurase, mitochondrial GN=NFS1	16	19
28S ribosomal protein S11, mitochondrial GN=MRPS11	16	21
Peptidyl-prolyl cis-trans isomerase FKBP2 GN=FKBP2	16	21
Cytochrome c oxidase subunit 5B, mitochondrial GN=COX5B	19	19
40S ribosomal protein S15a GN=RPS15A	17	20
Urokinase-type plasminogen activator GN=PLAU	17	19
Golgin subfamily A member 7 GN=GOLGA7	20	19
Mitochondrial-processing peptidase subunit beta GN=PMPCB	16	22
40S ribosomal protein S17 GN=RPS17	28	15
NADH dehydrogenase [ubiquinone] 1 alpha subcomplex assembly factor 2 GN=NDUFAF2	13	25
39S ribosomal protein L9, mitochondrial GN=MRPL9	19	18
Acetolactate synthase-like protein GN=ILVBL	17	20
60S ribosomal protein L32 GN=RPL32	13	24
Lysine-specific demethylase 3B GN=KDM3B	7	30
MICOS complex subunit MIC19 GN=CHCHD3	18	21
Splicing factor 3A subunit 2 GN=SF3A2	14	24
Inorganic pyrophosphatase GN=PPA1	19	22
AP-1 complex subunit gamma-1 GN=AP1G1	17	22
ATP-binding cassette sub-family B member 7, mitochondrial GN=ABCB7	10	29
Nuclear pore complex protein Nup107 GN=NUP107	18	17
Ubiquitin-conjugating enzyme E2 variant 2 GN=UBE2V2	18	19
Acyl-coenzyme A thioesterase 13 GN=ACOT13	17	20
Serine/threonine-protein phosphatase 2A catalytic subunit beta isoform GN=PPP2CB	13	19
28S ribosomal protein S5, mitochondrial GN=MRPS5	20	20
Peptidyl-tRNA hydrolase ICT1, mitochondrial GN=MRPL58	15	21
Ras-related protein Rab-34 GN=RAB34	15	21
Proline-, glutamic acid- and leucine-rich protein 1 GN=PELP1	18	19
NADH dehydrogenase [ubiquinone] 1 alpha subcomplex subunit 13 GN=NDUFA13	10	23
NADH dehydrogenase [ubiquinone] 1 beta subcomplex subunit 5, mitochondrial GN=NDUFB5	13	24
40S ribosomal protein S13 GN=RPS13	21	16
NEDD8-conjugating enzyme Ubc12 GN=UBE2M	14	24
39S ribosomal protein L39, mitochondrial GN=MRPL39	18	20
Proteasome subunit beta type-3 GN=PSMB3	11	27
WD repeat-containing protein 1 GN=WDR1	21	16
Dynactin subunit 1 GN=DCTN1	19	15
HCLS1-associated protein X-1 GN=HAX1	16	22
Dipeptidyl peptidase 1 GN=CTSC	17	18
Canalicular multispecific organic anion transporter 2 GN=ABCC3	17	40
NHP2-like protein 1 GN=SNU13	19	17
Ras-related protein Rab-12 GN=RAB12	21	21
Bifunctional methylenetetrahydrofolate dehydrogenase/cyclohydrolase, mitochondrial GN=MTHFD2	16	19
DNA-directed RNA polymerases I, II, and III subunit RPABC1 GN=POLR2E	16	23
Protein SEC13 homolog GN=SEC13	16	25
Creatine kinase U-type, mitochondrial GN=CKMT1A	20	18
U4/U6 small nuclear ribonucleoprotein Prp4 GN=PRPF4	16	19
Disks large homolog 1 GN=DLG1	17	18
Nuclear pore complex protein Nup50 GN=NUP50	17	19
Integrator complex subunit 1 GN=INTS1	16	19
Bifunctional purine biosynthesis protein PURH GN=ATIC	13	24
Valacyclovir hydrolase GN=BPHL	13	22
Tax_Id=9606 Gene_Symbol=KRT4 keratin 4	36	0
Adenosine 3'-phospho 5'-phosphosulfate transporter 1 GN=SLC35B2	6	25
Filaggrin GN=FLG	21	3
Nucleoporin NUP53 GN=NUP35	15	18
Signal recognition particle subunit SRP72 GN=SRP72	15	18
Glutathione S-transferase P GN=GSTP1	7	26
Voltage-dependent anion-selective channel protein 3 GN=VDAC3	23	23
40S ribosomal protein S14 GN=RPS14	17	18
Ras-related protein Rab-5A GN=RAB5A	26	28
Semaphorin-4B GN=SEMA4B	23	11
Septin-9 GN=SEPT9	13	11
Ras-related protein Rab-27A GN=RAB27A	17	16
Attractin GN=ATRN	25	11
Complex III assembly factor LYRM7 GN=LYRM7	14	22
Cytochrome c oxidase subunit 6C GN=COX6C	17	17
THO complex subunit 4 GN=ALYREF	12	22
Na(+)/H(+) exchange regulatory cofactor NHE-RF1 GN=SLC9A3R1	18	14
Mitotic checkpoint protein BUB3 GN=BUB3	16	16
Cellular retinoic acid-binding protein 2 GN=CRABP2	15	21
Ubiquitin-like modifier-activating enzyme 6 GN=UBA6	15	8
Chromobox protein homolog 5 GN=CBX5	14	23
Stromal cell-derived factor 2-like protein 1 GN=SDF2L1	15	20
Nucleolar pre-ribosomal-associated protein 1 GN=URB1	21	13
39S ribosomal protein L24, mitochondrial GN=MRPL24	14	21
28S ribosomal protein S15, mitochondrial GN=MRPS15	15	22
1,4-alpha-glucan-branching enzyme GN=GBE1	14	21
DnaJ homolog subfamily C member 3 GN=DNAJC3	18	19
Ubiquitin carboxyl-terminal hydrolase 14 GN=USP14	16	19
Methylcrotonoyl-CoA carboxylase beta chain, mitochondrial GN=MCCC2	17	19
Involucrin GN=IVL	32	0
CD97 antigen GN=CD97	14	14
Heterogeneous nuclear ribonucleoprotein D-like GN=HNRNPDL	15	16
Clathrin light chain A GN=CLTA	18	15
Histone H3.3 GN=H3F3A	18	13
Cysteine and glycine-rich protein 1 GN=CSRP1	14	19
Syntaxin-12 GN=STX12	18	15
ATP-dependent Clp protease ATP-binding subunit clpX-like, mitochondrial GN=CLPX	14	20
General transcription factor IIF subunit 2 GN=GTF2F2	15	20
Actin-related protein 2/3 complex subunit 3 GN=ARPC3	20	14
Thioredoxin domain-containing protein 12 GN=TXNDC12	20	14
Sulfide:quinone oxidoreductase, mitochondrial GN=SQOR	16	17
Cytochrome c oxidase protein 20 homolog GN=COX20	19	14
Dehydrogenase/reductase SDR family member 4 GN=DHRS4	16	18
39S ribosomal protein L1, mitochondrial GN=MRPL1	15	17
SUMO-conjugating enzyme UBC9 GN=UBE2I	15	20
Cofilin-2 GN=CFL2	31	35
Protein ABHD11 GN=ABHD11	14	21
Protein FAM49B GN=FAM49B	19	16
Acetyl-CoA carboxylase 1 GN=ACACA	18	13
Large proline-rich protein BAG6 GN=BAG6	13	21
Double-stranded RNA-specific adenosine deaminase GN=ADAR	2	29
Serine palmitoyltransferase 1 GN=SPTLC1	19	16
Mannosyl-oligosaccharide glucosidase GN=MOGS	18	16
Methionine--tRNA ligase, cytoplasmic GN=MARS	12	21
Protein OS-9 GN=OS9	10	22
Ubiquinone biosynthesis protein COQ9, mitochondrial GN=COQ9	16	18
Acyl-CoA dehydrogenase family member 9, mitochondrial GN=ACAD9	20	15
Apolipoprotein B-100 GN=APOB	18	9
28S ribosomal protein S23, mitochondrial GN=MRPS23	14	17
Microsomal glutathione S-transferase 1 GN=MGST1	16	14
Vesicle-associated membrane protein 7 GN=VAMP7	14	19
39S ribosomal protein L17, mitochondrial GN=MRPL17	12	19
Protein XRP2 GN=RP2	13	17
RNA-binding protein 12 GN=RBM12	16	15
60S ribosomal protein L34 GN=RPL34	14	19
28S ribosomal protein S25, mitochondrial GN=MRPS25	13	18
Luc7-like protein 3 GN=LUC7L3	18	10
Protein virilizer homolog GN=VIRMA	15	14
Dolichol-phosphate mannosyltransferase subunit 1 GN=DPM1	19	15
Mitochondrial calcium uniporter regulator 1 GN=MCUR1	13	20
F-actin-capping protein subunit beta GN=CAPZB	14	20
Peptidyl-prolyl cis-trans isomerase-like 1 GN=PPIL1	12	22
Probable leucine--tRNA ligase, mitochondrial GN=LARS2	22	14
Lanosterol 14-alpha demethylase GN=CYP51A1	17	18
U3 small nucleolar RNA-interacting protein 2 GN=RRP9	19	15
39S ribosomal protein L44, mitochondrial GN=MRPL44	12	20
Basement membrane-specific heparan sulfate proteoglycan core protein GN=HSPG2	7	24
Calcium homeostasis endoplasmic reticulum protein GN=CHERP	18	15
Metallo-beta-lactamase domain-containing protein 2 GN=MBLAC2	13	20
60S ribosomal protein L31 GN=RPL31	13	22
Regulator of nonsense transcripts 1 GN=UPF1	15	19
Ubiquinol-cytochrome-c reductase complex assembly factor 2 GN=UQCC2	11	23
GDP-fucose protein O-fucosyltransferase 1 GN=POFUT1	16	18
Proteasome-associated protein ECM29 homolog GN=ECM29	15	19
Actin-related protein 3 GN=ACTR3	16	16
Tetratricopeptide repeat protein 37 GN=TTC37	17	18
RuvB-like 2 GN=RUVBL2	16	17
Peptidyl-prolyl cis-trans isomerase FKBP3 GN=FKBP3	9	25
U3 small nucleolar RNA-associated protein 6 homolog GN=UTP6	0	6
Tubulin beta-4B chain GN=TUBB4B	99	91
Tax_Id=9606 Gene_Symbol=KRT17 Keratin, type I cytoskeletal 17	131	5
Renin receptor GN=ATP6AP2	12	17
[Pyruvate dehydrogenase [acetyl-transferring]]-phosphatase 1, mitochondrial GN=PDP1	18	13
Cornifin-A GN=SPRR1A	14	6
N-acetylglucosamine-6-sulfatase GN=GNS	16	16
Insulin-like growth factor 2 mRNA-binding protein 2 GN=IGF2BP2	8	21
Large subunit GTPase 1 homolog GN=LSG1	13	17
Integrin alpha-5 GN=ITGA5	13	19
ADP-ribosylation factor 4 GN=ARF4	25	21
Epididymal secretory protein E1 GN=NPC2	15	17
Alanine--tRNA ligase, mitochondrial GN=AARS2	15	14
Serine/arginine-rich splicing factor 6 GN=SRSF6	27	18
60S ribosomal protein L36a GN=RPL36A	15	16
Mitochondrial genome maintenance exonuclease 1 GN=MGME1	15	18
NADH dehydrogenase [ubiquinone] flavoprotein 2, mitochondrial GN=NDUFV2	15	18
Nucleolar protein 58 GN=NOP58	11	22
Translin GN=TSN	16	16
40S ribosomal protein S20 GN=RPS20	15	20
RNA-binding protein 4 GN=RBM4	14	18
Pre-mRNA-splicing factor SPF27 GN=BCAS2	12	20
39S ribosomal protein L48, mitochondrial GN=MRPL48	11	21
Ras-related protein Rab-43 GN=RAB43	14	25
39S ribosomal protein L11, mitochondrial GN=MRPL11	17	15
Enhancer of rudimentary homolog GN=ERH	16	17
Acyl-coenzyme A thioesterase 1 GN=ACOT1	17	13
Transducin beta-like protein 2 GN=TBL2	13	18
Propionyl-CoA carboxylase beta chain, mitochondrial GN=PCCB	11	22
Cyclin-dependent kinase 1 GN=CDK1	16	19
ATP-dependent DNA helicase Q1 GN=RECQL	13	20
Tax_Id=9606 Gene_Symbol=PRSS1 Trypsin-1 precursor	0	4
Neuropilin-1 GN=NRP1	10	13
Electrogenic sodium bicarbonate cotransporter 1 GN=SLC4A4	2	2
Guanine nucleotide-binding protein G(I)/G(S)/G(T) subunit beta-2 GN=GNB2	35	36
Mitochondrial import receptor subunit TOM22 homolog GN=TOMM22	8	15
Translocon-associated protein subunit gamma GN=SSR3	14	17
Histone H2B type 1-K GN=HIST1H2BK	17	14
m-AAA protease-interacting protein 1, mitochondrial GN=MAIP1	13	18
ADP-ribosylation factor-like protein 6-interacting protein 1 GN=ARL6IP1	16	17
Collagen alpha-3(VI) chain GN=COL6A3	16	9
Thioredoxin-like protein 1 GN=TXNL1	13	16
Ras-related protein Rab-23 GN=RAB23	15	17
Peroxisomal membrane protein 11B GN=PEX11B	12	19
40S ribosomal protein S12 GN=RPS12	11	20
Transmembrane emp24 domain-containing protein 1 GN=TMED1	11	20
E3 ubiquitin-protein ligase RBX1 GN=RBX1	14	18
Protoporphyrinogen oxidase GN=PPOX	13	13
Volume-regulated anion channel subunit LRRC8A GN=LRRC8A	12	15
Transmembrane emp24 domain-containing protein 4 GN=TMED4	17	22
Ras-related protein Rab-4A GN=RAB4A	17	26
Nucleoside diphosphate kinase 3 GN=NME3	13	19
Proteasome subunit beta type-6 GN=PSMB6	18	14
RNA-binding protein 3 GN=RBM3	16	16
Protein S100-A6 GN=S100A6	16	13
Prefoldin subunit 2 GN=PFDN2	10	19
Nucleolysin TIA-1 isoform p40 GN=TIA1	13	18
Importin subunit alpha-1 GN=KPNA2	17	13
Probable 28S rRNA (cytosine(4447)-C(5))-methyltransferase GN=NOP2	6	22
39S ribosomal protein L3, mitochondrial GN=MRPL3	12	18
Phenylalanine--tRNA ligase beta subunit GN=FARSB	13	18
NADH dehydrogenase [ubiquinone] iron-sulfur protein 8, mitochondrial GN=NDUFS8	13	18
Actin-related protein 2 GN=ACTR2	17	17
UBX domain-containing protein 4 GN=UBXN4	9	21
Nuclear migration protein nudC GN=NUDC	19	13
NADH dehydrogenase [ubiquinone] 1 alpha subcomplex subunit 7 GN=NDUFA7	11	21
Eukaryotic translation initiation factor 2 subunit 3 GN=EIF2S3	16	16
40S ribosomal protein S2 GN=RPS2	11	19
Dedicator of cytokinesis protein 7 GN=DOCK7	9	19
Structural maintenance of chromosomes protein 3 GN=SMC3	23	9
DNA polymerase delta catalytic subunit GN=POLD1	21	13
Leukocyte surface antigen CD47 GN=CD47	10	11
Dermcidin GN=DCD	20	2
Mitochondrial fission factor GN=MFF	12	14
Zinc transporter ZIP1 GN=SLC39A1	8	7
U2 small nuclear ribonucleoprotein B'' GN=SNRPB2	19	20
Signal peptidase complex subunit 3 GN=SPCS3	14	13
Clathrin interactor 1 GN=CLINT1	9	21
Vesicle transport through interaction with t-SNAREs homolog 1B GN=VTI1B	10	16
U4/U6 small nuclear ribonucleoprotein Prp31 GN=PRPF31	14	15
Serine/arginine repetitive matrix protein 1 GN=SRRM1	6	22
Exportin-5 GN=XPO5	12	16
Guanine nucleotide-binding protein G(k) subunit alpha GN=GNAI3	40	25
Nuclear pore complex protein Nup214 GN=NUP214	3	24
Haloacid dehalogenase-like hydrolase domain-containing 5 GN=HDHD5	15	14
Ribonucleases P/MRP protein subunit POP1 GN=POP1	17	14
Integrin alpha-1 GN=ITGA1	14	16
Tricarboxylate transport protein, mitochondrial GN=SLC25A1	12	17
Prostaglandin E synthase 2 GN=PTGES2	12	19
Probable ATP-dependent RNA helicase DDX17 GN=DDX17	24	34
39S ribosomal protein L13, mitochondrial GN=MRPL13	14	17
Profilin-2 GN=PFN2	18	16
Protein sel-1 homolog 1 GN=SEL1L	16	15
Iron-sulfur cluster assembly enzyme ISCU, mitochondrial GN=ISCU	15	16
Thioredoxin-like protein 4A GN=TXNL4A	10	20
DnaJ homolog subfamily C member 10 GN=DNAJC10	12	18
Structural maintenance of chromosomes protein 1A GN=SMC1A	15	9
60S ribosomal protein L37 GN=RPL37	13	16
Periplakin GN=PPL	13	13
Protein S100-A16 GN=S100A16	20	11
CDGSH iron-sulfur domain-containing protein 1 GN=CISD1	20	11
Atlastin-2 GN=ATL2	15	18
Caseinolytic peptidase B protein homolog GN=CLPB	13	17
39S ribosomal protein L28, mitochondrial GN=MRPL28	14	16
Propionyl-CoA carboxylase alpha chain, mitochondrial GN=PCCA	13	17
Tax_Id=9606 Gene_Symbol=KRT13 Isoform 1 of Keratin, type I cytoskeletal 13	40	0
Kunitz-type protease inhibitor 2 GN=SPINT2	11	15
28S ribosomal protein S31, mitochondrial GN=MRPS31	9	18
60S ribosomal protein L29 GN=RPL29	10	16
HIV Tat-specific factor 1 GN=HTATSF1	9	17
Endoplasmic reticulum-Golgi intermediate compartment protein 2 GN=ERGIC2	17	9
Inactive tyrosine-protein kinase 7 GN=PTK7	17	11
Golgi integral membrane protein 4 GN=GOLIM4	20	8
Zinc phosphodiesterase ELAC protein 2 GN=ELAC2	10	9
Complement decay-accelerating factor GN=CD55	14	15
Cyclin-dependent kinase 11B GN=CDK11B	9	17
Serpin B6 GN=SERPINB6	9	18
Proteasome subunit beta type-4 GN=PSMB4	14	15
GRIP and coiled-coil domain-containing protein 2 GN=GCC2	12	15
ADP-ribosylation factor GTPase-activating protein 1 GN=ARFGAP1	10	19
Probable glutathione peroxidase 8 GN=GPX8	15	13
39S ribosomal protein L49, mitochondrial GN=MRPL49	13	15
SPRY domain-containing protein 4 GN=SPRYD4	16	14
Rab-like protein 3 GN=RABL3	12	18
Proteasome subunit alpha type-5 GN=PSMA5	11	18
NADH dehydrogenase [ubiquinone] 1 alpha subcomplex assembly factor 4 GN=NDUFAF4	13	17
Proto-oncogene tyrosine-protein kinase Src GN=SRC	21	19
Zinc finger protein 185 GN=ZNF185	9	18
General transcription factor IIF subunit 1 GN=GTF2F1	5	23
14-3-3 protein eta GN=YWHAH	33	30
KDEL motif-containing protein 2 GN=KDELC2	14	16
Probable cysteine--tRNA ligase, mitochondrial GN=CARS2	18	12
39S ribosomal protein L47, mitochondrial GN=MRPL47	13	20
WD repeat-containing protein 82 GN=WDR82	10	21
Secretory carrier-associated membrane protein 1 GN=SCAMP1	15	16
ATP-dependent RNA helicase SUPV3L1, mitochondrial GN=SUPV3L1	12	16
Programmed cell death 6-interacting protein GN=PDCD6IP	18	11
Nucleoporin p54 GN=NUP54	14	16
SAP domain-containing ribonucleoprotein GN=SARNP	6	20
Translocating chain-associated membrane protein 1 GN=TRAM1	6	19
Carnitine O-palmitoyltransferase 1, liver isoform GN=CPT1A	8	18
Low-density lipoprotein receptor GN=LDLR	17	9
Cathepsin B GN=CTSB	8	17
Prosaposin GN=PSAP	13	15
Ganglioside GM2 activator GN=GM2A	15	14
Pescadillo homolog GN=PES1	13	15
Calponin-3 GN=CNN3	11	13
HLA class I histocompatibility antigen, B-54 alpha chain GN=HLA-B	23	26
Nucleoside diphosphate kinase A GN=NME1	38	52
Elongin-B GN=ELOB	12	17
S-phase kinase-associated protein 1 GN=SKP1	10	18
ES1 protein homolog, mitochondrial GN=C21orf33	15	13
SAFB-like transcription modulator GN=SLTM	4	20
Cyclin-Y GN=CCNY	12	16
Eukaryotic translation initiation factor 5 GN=EIF5	11	14
40S ribosomal protein S23 GN=RPS23	15	14
Purine nucleoside phosphorylase GN=PNP	12	16
Importin subunit alpha-5 GN=KPNA1	12	16
Complex I assembly factor TIMMDC1, mitochondrial GN=TIMMDC1	12	17
Lysine-specific histone demethylase 1A GN=KDM1A	15	9
40S ribosomal protein S10 GN=RPS10	9	21
Gamma-aminobutyric acid receptor-associated protein-like 2 GN=GABARAPL2	14	14
40S ribosomal protein S8 GN=RPS8	10	18
Mitochondrial import inner membrane translocase subunit Tim29 GN=TIMM29	14	14
Importin-7 GN=IPO7	21	8
Chromobox protein homolog 1 GN=CBX1	14	23
L-xylulose reductase GN=DCXR	11	18
Retinol dehydrogenase 13 GN=RDH13	14	15
Guanine nucleotide-binding protein subunit alpha-11 GN=GNA11	19	14
Macrophage-stimulating protein receptor GN=MST1R	12	16
Copine-3 GN=CPNE3	14	14
Leucine--tRNA ligase, cytoplasmic GN=LARS	4	23
Transmembrane 9 superfamily member 4 GN=TM9SF4	13	19
CDK5 regulatory subunit-associated protein 3 GN=CDK5RAP3	13	15
Leucine-rich repeat-containing protein 38 GN=LRRC38	14	14
(Bos taurus) Bovine serum albumin precursor	7	13
Lysophospholipase-like protein 1 GN=LYPLAL1	9	15
Serine/arginine-rich splicing factor 11 GN=SRSF11	7	16
Keratin, type II cytoskeletal 78 GN=KRT78	42	0
ATP-dependent RNA helicase DDX3X GN=DDX3X	11	17
Protein phosphatase 1G GN=PPM1G	7	18
FUN14 domain-containing protein 2 GN=FUNDC2	9	18
CUB domain-containing protein 1 GN=CDCP1	18	5
Torsin-1A-interacting protein 1 GN=TOR1AIP1	12	13
Cellular nucleic acid-binding protein GN=CNBP	13	15
Ras-related protein Rab-9A GN=RAB9A	12	17
All-trans-retinol 13,14-reductase GN=RETSAT	14	11
Signal recognition particle 54 kDa protein GN=SRP54	11	14
NADH dehydrogenase [ubiquinone] 1 beta subcomplex subunit 10 GN=NDUFB10	15	15
RRP12-like protein GN=RRP12	12	14
Intercellular adhesion molecule 1 GN=ICAM1	13	14
Dehydrogenase/reductase SDR family member 1 GN=DHRS1	10	18
Cytochrome b5 GN=CYB5A	12	18
39S ribosomal protein L43, mitochondrial GN=MRPL43	16	14
Transmembrane emp24 domain-containing protein 3 GN=TMED3	12	16
Gamma-soluble NSF attachment protein GN=NAPG	9	19
V-type proton ATPase subunit d 1 GN=ATP6V0D1	16	12
Actin-related protein 2/3 complex subunit 1B GN=ARPC1B	14	13
UMP-CMP kinase GN=CMPK1	9	18
Nicalin GN=NCLN	12	15
Eukaryotic translation initiation factor 6 GN=EIF6	13	15
Beta-2-syntrophin GN=SNTB2	13	13
Dual specificity mitogen-activated protein kinase kinase 1 GN=MAP2K1	11	16
Endoplasmic reticulum junction formation protein lunapark GN=LNPK	14	10
Nucleoporin Nup37 GN=NUP37	13	14
2',5'-phosphodiesterase 12 GN=PDE12	13	17
Transmembrane protein 126A GN=TMEM126A	10	18
28S ribosomal protein S29, mitochondrial GN=DAP3	13	14
RNA polymerase-associated protein CTR9 homolog GN=CTR9	9	17
Nuclear cap-binding protein subunit 1 GN=NCBP1	13	13
Serine palmitoyltransferase 2 GN=SPTLC2	14	14
Branched-chain-amino-acid aminotransferase, mitochondrial GN=BCAT2	12	16
Thiosulfate sulfurtransferase GN=TST	14	14
39S ribosomal protein L15, mitochondrial GN=MRPL15	15	14
Myeloid-associated differentiation marker GN=MYADM	4	18
Sn1-specific diacylglycerol lipase beta GN=DAGLB	7	6
40S ribosomal protein S6 GN=RPS6	10	15
Cathepsin Z GN=CTSZ	12	15
Arginase-1 GN=ARG1	13	2
LIM domain and actin-binding protein 1 GN=LIMA1	16	10
Transmembrane emp24 domain-containing protein 5 GN=TMED5	9	16
Leucine-rich alpha-2-glycoprotein GN=LRG1	2	0
39S ribosomal protein L30, mitochondrial GN=MRPL30	10	12
Vacuolar protein sorting-associated protein 29 GN=VPS29	12	14
NADH dehydrogenase [ubiquinone] 1 beta subcomplex subunit 4 GN=NDUFB4	14	13
NADH dehydrogenase [ubiquinone] 1 alpha subcomplex subunit 12 GN=NDUFA12	10	15
Phosphatidylinositol-binding clathrin assembly protein GN=PICALM	12	15
Acidic leucine-rich nuclear phosphoprotein 32 family member B GN=ANP32B	29	35
Coiled-coil-helix-coiled-coil-helix domain-containing protein 2 GN=CHCHD2	11	16
Farnesyl pyrophosphate synthase GN=FDPS	12	15
Ubiquinol-cytochrome-c reductase complex assembly factor 1 GN=UQCC1	10	17
Protein FAM210A GN=FAM210A	10	19
ER membrane protein complex subunit 8 GN=EMC8	10	17
Calcium-binding protein 39 GN=CAB39	13	16
NADH dehydrogenase [ubiquinone] 1 alpha subcomplex assembly factor 3 GN=NDUFAF3	13	14
Sepiapterin reductase GN=SPR	10	17
DNA-(apurinic or apyrimidinic site) lyase GN=APEX1	8	19
Protein enabled homolog GN=ENAH	8	16
ER membrane protein complex subunit 7 GN=EMC7	11	15
NAD(P)H-hydrate epimerase GN=NAXE	10	16
40S ribosomal protein S15 GN=RPS15	9	16
Envoplakin GN=EVPL	11	11
cAMP-dependent protein kinase type I-alpha regulatory subunit GN=PRKAR1A	8	16
Nuclear cap-binding protein subunit 2 GN=NCBP2	11	13
cAMP-dependent protein kinase type II-alpha regulatory subunit GN=PRKAR2A	11	16
Apoptosis regulator BAX GN=BAX	11	16
Cullin-1 GN=CUL1	13	17
NADH dehydrogenase [ubiquinone] 1 alpha subcomplex subunit 9, mitochondrial GN=NDUFA9	9	18
Ancient ubiquitous protein 1 GN=AUP1	9	18
Aflatoxin B1 aldehyde reductase member 2 GN=AKR7A2	10	15
60S ribosomal protein L36 GN=RPL36	11	16
Structural maintenance of chromosomes protein 2 GN=SMC2	15	10
DnaJ homolog subfamily C member 8 GN=DNAJC8	9	17
U5 small nuclear ribonucleoprotein 40 kDa protein GN=SNRNP40	10	18
UDP-N-acetylhexosamine pyrophosphorylase GN=UAP1	17	8
Sideroflexin-3 GN=SFXN3	11	16
Peripheral plasma membrane protein CASK GN=CASK	14	13
Dihydroxyacetone phosphate acyltransferase GN=GNPAT	14	13
Serpin B5 GN=SERPINB5	11	16
Small nuclear ribonucleoprotein G GN=SNRPG	18	9
Protein FAM98B GN=FAM98B	11	16
Scaffold attachment factor B2 GN=SAFB2	0	27
Protein RFT1 homolog GN=RFT1	7	14
Condensin complex subunit 1 GN=NCAPD2	0	2
Magnesium transporter protein 1 GN=MAGT1	10	9
3-ketoacyl-CoA thiolase, peroxisomal GN=ACAA1	12	12
H/ACA ribonucleoprotein complex subunit 4 GN=DKC1	12	12
7-dehydrocholesterol reductase GN=DHCR7	11	14
Prostaglandin E synthase 3 GN=PTGES3	10	16
C-terminal-binding protein 2 GN=CTBP2	8	14
F-actin-capping protein subunit alpha-1 GN=CAPZA1	12	12
Ribosome biogenesis protein BRX1 homolog GN=BRIX1	9	13
Cleavage and polyadenylation specificity factor subunit 7 GN=CPSF7	10	13
39S ribosomal protein L40, mitochondrial GN=MRPL40	6	17
Armadillo repeat-containing protein 10 GN=ARMC10	13	13
60S ribosomal protein L35 GN=RPL35	9	16
Protein PRRC1 GN=PRRC1	7	17
Anterior gradient protein 2 homolog GN=AGR2	6	19
Importin subunit alpha-3 GN=KPNA4	11	14
CDGSH iron-sulfur domain-containing protein 2 GN=CISD2	14	11
Serine/threonine-protein kinase PRP4 homolog GN=PRPF4B	6	17
Lactoylglutathione lyase GN=GLO1	14	10
WD repeat and HMG-box DNA-binding protein 1 GN=WDHD1	8	14
Transmembrane protein 214 GN=TMEM214	12	13
Cystatin-B GN=CSTB	18	8
Transmembrane protein 199 GN=TMEM199	10	16
Syntaxin-7 GN=STX7	14	14
Vesicle transport protein USE1 GN=USE1	11	16
Gem-associated protein 5 GN=GEMIN5	2	23
Endoplasmic reticulum aminopeptidase 2 GN=ERAP2	19	5
Mitogen-activated protein kinase 1 GN=MAPK1	9	17
Hsc70-interacting protein GN=ST13	14	13
Nuclear pore complex protein Nup85 GN=NUP85	11	15
Mannose-P-dolichol utilization defect 1 protein GN=MPDU1	3	5
Presenilin-1 GN=PSEN1	7	6
26S proteasome non-ATPase regulatory subunit 4 GN=PSMD4	8	12
Translocation protein SEC63 homolog GN=SEC63	7	14
Heterogeneous nuclear ribonucleoprotein H2 GN=HNRNPH2	30	38
Cell division cycle 5-like protein GN=CDC5L	7	15
Calponin-2 GN=CNN2	12	16
Nesprin-2 GN=SYNE2	0	9
Testis-expressed protein 264 GN=TEX264	9	13
Torsin-1A-interacting protein 2 GN=TOR1AIP2	9	14
RNA-binding protein 8A GN=RBM8A	8	15
Protein tyrosine phosphatase type IVA 2 GN=PTP4A2	9	14
Glutathione S-transferase omega-1 GN=GSTO1	10	14
60S acidic ribosomal protein P2 GN=RPLP2	11	14
Casein kinase II subunit beta GN=CSNK2B	10	14
Synaptosomal-associated protein 29 GN=SNAP29	11	12
Retinol dehydrogenase 14 GN=RDH14	9	14
Serine/arginine-rich splicing factor 10 GN=SRSF10	8	16
SUMO-activating enzyme subunit 1 GN=SAE1	9	15
39S ribosomal protein L21, mitochondrial GN=MRPL21	10	16
UV excision repair protein RAD23 homolog B GN=RAD23B	12	12
Lysosome membrane protein 2 GN=SCARB2	13	14
39S ribosomal protein L2, mitochondrial GN=MRPL2	11	13
RNA-binding protein 12B GN=RBM12B	9	14
WD40 repeat-containing protein SMU1 GN=SMU1	12	13
Saccharopine dehydrogenase-like oxidoreductase GN=SCCPDH	17	8
Ras-related protein Rab-22A GN=RAB22A	15	10
AP-1 complex subunit mu-1 GN=AP1M1	13	14
Phosphatidylethanolamine-binding protein 1 GN=PEBP1	10	15
ER membrane protein complex subunit 2 GN=EMC2	9	15
E3 ubiquitin-protein ligase CHIP GN=STUB1	12	12
Coronin-1B GN=CORO1B	8	6
Annexin A4 GN=ANXA4	12	17
ATP synthase subunit e, mitochondrial GN=ATP5I	16	11
Nuclear protein localization protein 4 homolog GN=NPLOC4	8	18
Methionine adenosyltransferase 2 subunit beta GN=MAT2B	11	14
DNA-directed RNA polymerase I subunit RPA2 GN=POLR1B	23	3
Protein GPR107 GN=GPR107	4	2
Lysosome-associated membrane glycoprotein 2 GN=LAMP2	9	10
Synaptophysin-like protein 1 GN=SYPL1	10	10
Vacuole membrane protein 1 GN=VMP1	7	14
28S ribosomal protein S17, mitochondrial GN=MRPS17	8	11
Poliovirus receptor GN=PVR	10	9
Zinc transporter 7 GN=SLC30A7	11	8
39S ribosomal protein L14, mitochondrial GN=MRPL14	8	13
Syntaxin-10 GN=STX10	9	11
WD repeat-containing protein 43 GN=WDR43	12	9
Protein CMSS1 GN=CMSS1	12	10
Inhibitor of nuclear factor kappa-B kinase-interacting protein GN=IKBIP	16	8
U1 small nuclear ribonucleoprotein C GN=SNRPC	12	12
SPRY domain-containing protein 7 GN=SPRYD7	10	14
Glucosylceramidase GN=GBA	10	14
DET1- and DDB1-associated protein 1 GN=DDA1	9	14
Transmembrane protein 65 GN=TMEM65	9	14
Exosome complex component RRP4 GN=EXOSC2	11	12
Ubiquitin-conjugating enzyme E2 variant 1 GN=UBE2V1	21	18
ADP-dependent glucokinase GN=ADPGK	10	12
Niban-like protein 1 GN=FAM129B	9	12
Tyrosine--tRNA ligase, mitochondrial GN=YARS2	13	9
DAZ-associated protein 1 GN=DAZAP1	8	15
Rab GDP dissociation inhibitor beta GN=GDI2	12	12
Vacuolar protein sorting-associated protein 45 GN=VPS45	9	16
Endoplasmic reticulum lectin 1 GN=ERLEC1	13	11
NAD kinase 2, mitochondrial GN=NADK2	12	12
Golgin subfamily A member 5 GN=GOLGA5	4	20
Syntaxin-4 GN=STX4	9	13
High mobility group protein B2 GN=HMGB2	8	28
Growth arrest and DNA damage-inducible proteins-interacting protein 1 GN=GADD45GIP1	7	13
Lysyl oxidase homolog 2 GN=LOXL2	8	14
Coiled-coil domain-containing protein 90B, mitochondrial GN=CCDC90B	7	16
Acylpyruvase FAHD1, mitochondrial GN=FAHD1	10	13
Glutaryl-CoA dehydrogenase, mitochondrial GN=GCDH	11	11
UDP-glucose:glycoprotein glucosyltransferase 2 GN=UGGT2	15	22
Proliferation-associated protein 2G4 GN=PA2G4	13	10
Programmed cell death protein 10 GN=PDCD10	11	12
V-type proton ATPase catalytic subunit A GN=ATP6V1A	10	14
Nucleolar protein 6 GN=NOL6	14	10
Phospholipase A-2-activating protein GN=PLAA	11	13
Synemin GN=SYNM	0	23
Autophagy-related protein 9A GN=ATG9A	7	9
Retinoid-inducible serine carboxypeptidase GN=SCPEP1	5	14
DDRGK domain-containing protein 1 GN=DDRGK1	8	13
V-type proton ATPase subunit S1 GN=ATP6AP1	8	11
Clathrin light chain B GN=CLTB	8	15
Cold-inducible RNA-binding protein GN=CIRBP	12	12
Ras-related C3 botulinum toxin substrate 2 GN=RAC2	37	32
Charged multivesicular body protein 1a GN=CHMP1A	10	9
Large neutral amino acids transporter small subunit 1 GN=SLC7A5	12	8
Coatomer subunit gamma-1 GN=COPG1	3	17
Epidermal growth factor receptor substrate 15-like 1 GN=EPS15L1	17	5
Platelet-activating factor acetylhydrolase IB subunit beta GN=PAFAH1B2	11	11
Catechol O-methyltransferase GN=COMT	10	12
UPF0598 protein C8orf82 GN=C8orf82	11	10
Centromere/kinetochore protein zw10 homolog GN=ZW10	6	16
Rho-related GTP-binding protein RhoF GN=RHOF	7	16
26S proteasome non-ATPase regulatory subunit 14 GN=PSMD14	11	12
39S ribosomal protein L18, mitochondrial GN=MRPL18	10	13
Ragulator complex protein LAMTOR1 GN=LAMTOR1	12	10
AP-2 complex subunit alpha-2 GN=AP2A2	29	32
Ribonuclease P protein subunit p30 GN=RPP30	12	9
Serine protease HTRA2, mitochondrial GN=HTRA2	8	14
Glutathione reductase, mitochondrial GN=GSR	13	9
ATP synthase subunit epsilon, mitochondrial GN=ATP5E	12	10
Eukaryotic translation initiation factor 5B GN=EIF5B	0	20
mRNA export factor GN=RAE1	12	10
ER membrane protein complex subunit 4 GN=EMC4	10	14
Prefoldin subunit 5 GN=PFDN5	11	12
Serine-threonine kinase receptor-associated protein GN=STRAP	9	14
tRNA pseudouridine synthase A GN=PUS1	9	14
Probable histidine--tRNA ligase, mitochondrial GN=HARS2	9	14
Protein SCO2 homolog, mitochondrial GN=SCO2	12	11
Iron-sulfur cluster co-chaperone protein HscB, mitochondrial GN=HSCB	10	13
NADH-cytochrome b5 reductase 1 GN=CYB5R1	9	13
Thrombospondin-1 GN=THBS1	0	21
ATPase inhibitor, mitochondrial GN=ATPIF1	9	12
Macrophage-capping protein GN=CAPG	12	11
Sorbitol dehydrogenase GN=SORD	10	13
Peptidyl-prolyl cis-trans isomerase FKBP4 GN=FKBP4	15	8
Protein disulfide-isomerase A5 GN=PDIA5	11	12
Twinfilin-2 GN=TWF2	6	17
RuvB-like 1 GN=RUVBL1	12	11
Ribosome maturation protein SBDS GN=SBDS	9	14
Cadherin-11 GN=CDH11	7	10
Splicing factor 3B subunit 4 GN=SF3B4	11	8
40S ribosomal protein S25 GN=RPS25	10	10
ATP synthase subunit g, mitochondrial GN=ATP5L	12	9
General transcription factor II-I GN=GTF2I	8	10
D-3-phosphoglycerate dehydrogenase GN=PHGDH	9	9
Cystatin-C GN=CST3	9	11
Adenine phosphoribosyltransferase GN=APRT	11	11
Neudesin GN=NENF	9	13
Isochorismatase domain-containing protein 1 GN=ISOC1	9	13
Prothymosin alpha GN=PTMA	10	12
Actin-related protein 2/3 complex subunit 5 GN=ARPC5	8	13
Glutaredoxin-related protein 5, mitochondrial GN=GLRX5	12	10
Integrin-linked kinase-associated serine/threonine phosphatase 2C GN=ILKAP	15	7
Mitochondrial carrier homolog 2 GN=MTCH2	10	12
CAP-Gly domain-containing linker protein 1 GN=CLIP1	6	15
Nuclear receptor corepressor 2 GN=NCOR2	0	13
S-formylglutathione hydrolase GN=ESD	10	11
N-alpha-acetyltransferase 50 GN=NAA50	10	11
Basic leucine zipper and W2 domain-containing protein 2 GN=BZW2	14	11
ER membrane protein complex subunit 3 GN=EMC3	9	11
Pleckstrin-2 GN=PLEK2	7	12
60S ribosomal protein L37a GN=RPL37A	7	13
Probable asparagine--tRNA ligase, mitochondrial GN=NARS2	7	14
39S ribosomal protein L20, mitochondrial GN=MRPL20	7	14
Leucine-rich repeat-containing protein 57 GN=LRRC57	8	13
DNA-directed RNA polymerases I, II, and III subunit RPABC3 GN=POLR2H	11	11
Hypoxanthine-guanine phosphoribosyltransferase GN=HPRT1	12	10
28S ribosomal protein S10, mitochondrial GN=MRPS10	15	12
28S ribosomal protein S12, mitochondrial GN=MRPS12	9	13
Uncharacterized protein C17orf62 GN=C17orf62	9	12
Chloride channel CLIC-like protein 1 GN=CLCC1	13	8
Glycogen phosphorylase, brain form GN=PYGB	15	19
Crooked neck-like protein 1 GN=CRNKL1	10	9
Cytoplasmic dynein 1 intermediate chain 2 GN=DYNC1I2	6	12
Glutathione S-transferase Mu 3 GN=GSTM3	10	10
Transcription elongation factor SPT5 GN=SUPT5H	8	14
Casein kinase II subunit alpha' GN=CSNK2A2	9	18
Probable global transcription activator SNF2L1 GN=SMARCA1	8	14
Growth factor receptor-bound protein 2 GN=GRB2	11	11
Phosphoenolpyruvate carboxykinase [GTP], mitochondrial GN=PCK2	8	14
Motile sperm domain-containing protein 2 GN=MOSPD2	12	10
Regulation of nuclear pre-mRNA domain-containing protein 1B GN=RPRD1B	9	13
Neutral amino acid transporter B(0) GN=SLC1A5	12	5
Polyadenylate-binding protein 2 GN=PABPN1	7	8
Mitochondrial antiviral-signaling protein GN=MAVS	4	12
Nucleoporin NDC1 GN=NDC1	6	15
Dystroglycan GN=DAG1	11	9
Follistatin-related protein 1 GN=FSTL1	7	12
Lysocardiolipin acyltransferase 1 GN=LCLAT1	6	13
Nascent polypeptide-associated complex subunit alpha, muscle-specific form GN=NACA	11	8
Mitochondrial glutamate carrier 1 GN=SLC25A22	10	9
Collagen alpha-2(IV) chain GN=COL4A2	11	7
Myosin regulatory light chain 12B GN=MYL12B	6	13
Scaffold attachment factor B1 GN=SAFB	5	28
Golgi reassembly-stacking protein 2 GN=GORASP2	13	7
TP53-binding protein 1 GN=TP53BP1	0	19
ORM1-like protein 1 GN=ORMDL1	10	10
Myelin protein zero-like protein 1 GN=MPZL1	9	11
Spliceosome-associated protein CWC15 homolog GN=CWC15	7	11
Beta-glucuronidase GN=GUSB	10	11
Eukaryotic translation initiation factor 1A, X-chromosomal GN=EIF1AX	9	12
Interferon regulatory factor 2-binding protein-like GN=IRF2BPL	9	12
Cation-dependent mannose-6-phosphate receptor GN=M6PR	14	7
Ubiquitin thioesterase OTUB1 GN=OTUB1	9	11
Serine/arginine-rich splicing factor 5 GN=SRSF5	9	13
Synaptobrevin homolog YKT6 GN=YKT6	8	12
Caldesmon GN=CALD1	8	10
Phenylalanine--tRNA ligase alpha subunit GN=FARSA	8	10
DNA-directed RNA polymerase III subunit RPC1 GN=POLR3A	9	9
Protein S100-A11 GN=S100A11	12	7
UDP-glucose 6-dehydrogenase GN=UGDH	9	10
Telomerase RNA component interacting RNase GN=TRIR	6	13
ATP-dependent RNA helicase DDX19A GN=DDX19A	8	10
Nardilysin GN=NRDC	11	10
Tubulin-specific chaperone A GN=TBCA	7	14
Septin-7 GN=SEPT7	10	11
NADH dehydrogenase [ubiquinone] 1 beta subcomplex subunit 7 GN=NDUFB7	8	12
V-type proton ATPase subunit B, brain isoform GN=ATP6V1B2	9	11
Replication protein A 70 kDa DNA-binding subunit GN=RPA1	8	12
Vesicle-associated membrane protein 8 GN=VAMP8	11	9
39S ribosomal protein L42, mitochondrial GN=MRPL42	5	15
FAST kinase domain-containing protein 2, mitochondrial GN=FASTKD2	12	8
39S ribosomal protein S18a, mitochondrial GN=MRPS18A	8	12
Fumarylacetoacetate hydrolase domain-containing protein 2A GN=FAHD2A	9	11
Peptidyl-prolyl cis-trans isomerase G GN=PPIG	4	15
Isocitrate dehydrogenase [NADP] cytoplasmic GN=IDH1	12	15
Cytochrome b-c1 complex subunit 8 GN=UQCRQ	11	10
UDP-N-acetylglucosamine--peptide N-acetylglucosaminyltransferase 110 kDa subunit GN=OGT	15	6
NADH dehydrogenase [ubiquinone] iron-sulfur protein 2, mitochondrial GN=NDUFS2	15	6
Vacuolar protein sorting-associated protein 26A GN=VPS26A	10	11
Protein S100-A2 GN=S100A2	13	8
Spermine synthase GN=SMS	9	12
Prefoldin subunit 3 GN=VBP1	7	14
Exocyst complex component 8 GN=EXOC8	9	12
Integrator complex subunit 13 GN=INTS13	11	10
Dipeptidyl peptidase 3 GN=DPP3	7	14
Nck-associated protein 1 GN=NCKAP1	15	6
Ribosome biogenesis protein BMS1 homolog GN=BMS1	0	20
Creatine kinase M-type GN=CKM	22	0
Keratin, type II cuticular Hb5 (Hair keratin, type II Hb5) - Homo sapiens (Human).	0	9
Immunoglobulin heavy constant mu GN=IGHM	13	0
28S ribosomal protein S33, mitochondrial GN=MRPS33	8	11
Actin, alpha cardiac muscle 1 GN=ACTC1	0	111
Protein jagunal homolog 1 GN=JAGN1	7	9
Syntaxin-binding protein 3 GN=STXBP3	4	12
ADP-ribosylation factor-like protein 1 GN=ARL1	8	11
Exosome complex component RRP41 GN=EXOSC4	7	13
PHD finger-like domain-containing protein 5A GN=PHF5A	7	11
Metalloproteinase inhibitor 2 GN=TIMP2	7	11
Intersectin-2 GN=ITSN2	7	10
Nucleolar GTP-binding protein 1 GN=GTPBP4	8	10
Protein AHNAK2 GN=AHNAK2	0	14
Receptor expression-enhancing protein 6 GN=REEP6	9	9
Glia maturation factor beta GN=GMFB	9	11
Peptidyl-prolyl cis-trans isomerase FKBP1A GN=FKBP1A	13	6
PEST proteolytic signal-containing nuclear protein GN=PCNP	6	13
Mitochondrial import inner membrane translocase subunit Tim21 GN=TIMM21	7	12
Beta-2-microglobulin GN=B2M	12	7
Programmed cell death protein 6 GN=PDCD6	6	13
Endophilin-B1 GN=SH3GLB1	8	11
Coatomer subunit delta GN=ARCN1	9	8
COP9 signalosome complex subunit 7b GN=COPS7B	7	11
THO complex subunit 7 homolog GN=THOC7	4	11
Histidine triad nucleotide-binding protein 2, mitochondrial GN=HINT2	5	14
Desmocollin-1 GN=DSC1	13	0
Metaxin-2 GN=MTX2	12	7
Periodic tryptophan protein 2 homolog GN=PWP2	11	3
Exosome component 10 GN=EXOSC10	8	11
Importin-4 GN=IPO4	14	5
Syntaxin-5 GN=STX5	5	14
Ras GTPase-activating protein-binding protein 1 GN=G3BP1	8	11
Prenylcysteine oxidase-like GN=PCYOX1L	8	12
Coatomer subunit beta' GN=COPB2	9	11
39S ribosomal protein L45, mitochondrial GN=MRPL45	9	11
39S ribosomal protein L37, mitochondrial GN=MRPL37	9	12
Inosine-5'-monophosphate dehydrogenase 2 GN=IMPDH2	9	10
Valine--tRNA ligase, mitochondrial GN=VARS2	12	7
Hephaestin-like protein 1 GN=HEPHL1	11	8
Complex I intermediate-associated protein 30, mitochondrial GN=NDUFAF1	9	10
Golgi SNAP receptor complex member 2 GN=GOSR2	9	9
ER membrane protein complex subunit 10 GN=EMC10	9	9
Prefoldin subunit 6 GN=PFDN6	5	14
Cytochrome c oxidase assembly factor 3 homolog, mitochondrial GN=COA3	11	8
Mitochondrial import receptor subunit TOM5 homolog GN=TOMM5	9	9
Coatomer subunit beta GN=COPB1	13	7
RAD50-interacting protein 1 GN=RINT1	3	16
Charged multivesicular body protein 4b GN=CHMP4B	10	9
Phosphoribosylformylglycinamidine synthase GN=PFAS	9	10
VIP36-like protein GN=LMAN2L	6	12
Dolichyl-phosphate beta-glucosyltransferase GN=ALG5	9	10
Exosome complex component RRP46 GN=EXOSC5	9	9
Eukaryotic translation initiation factor 3 subunit C-like protein GN=EIF3CL	14	6
DNA-directed RNA polymerases I and III subunit RPAC1 GN=POLR1C	10	10
Threonine--tRNA ligase, cytoplasmic GN=TARS	9	13
Vesicle transport protein SEC20 GN=BNIP1	8	12
Cleavage stimulation factor subunit 3 GN=CSTF3	7	13
Putative deoxyribonuclease TATDN1 GN=TATDN1	7	13
DnaJ homolog subfamily C member 7 GN=DNAJC7	13	7
Mitochondrial dicarboxylate carrier GN=SLC25A10	11	9
Protein NipSnap homolog 3A GN=NIPSNAP3A	10	10
Calcium-binding mitochondrial carrier protein Aralar2 GN=SLC25A13	16	22
ADP-sugar pyrophosphatase GN=NUDT5	7	13
Kinesin-1 heavy chain GN=KIF5B	16	4
Vitamin K epoxide reductase complex subunit 1 GN=VKORC1	4	4
Desmoglein-2 GN=DSG2	6	8
Sodium-coupled neutral amino acid transporter 2 GN=SLC38A2	6	7
Immunoglobulin lambda constant 2 GN=IGLC2	16	2
Coilin GN=COIL	4	10
Gamma-enolase GN=ENO2	7	18
Phosphatidylserine synthase 1 GN=PTDSS1	7	9
Titin GN=TTN	2	6
Thioredoxin-related transmembrane protein 2 GN=TMX2	7	8
Ubiquitin-conjugating enzyme E2 D3 GN=UBE2D3	11	8
Matrix-remodeling-associated protein 7 GN=MXRA7	10	9
Syndecan-1 GN=SDC1	9	7
Transcriptional regulator ATRX GN=ATRX	6	10
Ran-binding protein 3 GN=RANBP3	5	12
Putative phospholipase B-like 2 GN=PLBD2	3	13
Src substrate cortactin GN=CTTN	8	8
ATP synthase subunit delta, mitochondrial GN=ATP5D	7	10
DnaJ homolog subfamily B member 6 GN=DNAJB6	7	11
Heme-binding protein 1 GN=HEBP1	8	11
Sigma non-opioid intracellular receptor 1 GN=SIGMAR1	9	10
Sphingolipid delta(4)-desaturase DES1 GN=DEGS1	4	11
Glucosamine 6-phosphate N-acetyltransferase GN=GNPNAT1	10	8
AP-2 complex subunit sigma GN=AP2S1	8	11
Talin-2 GN=TLN2	34	24
Translocon-associated protein subunit beta GN=SSR2	8	11
Syntaxin-18 GN=STX18	8	9
GTPase HRas GN=HRAS	8	9
Interleukin-18 GN=IL18	9	11
Dyslexia-associated protein KIAA0319-like protein GN=KIAA0319L	9	10
Oligoribonuclease, mitochondrial GN=REXO2	5	12
COP9 signalosome complex subunit 4 GN=COPS4	11	6
F-box DNA helicase 1 GN=FBXO18	2	0
40S ribosomal protein S24 GN=RPS24	6	12
NADH dehydrogenase [ubiquinone] flavoprotein 1, mitochondrial GN=NDUFV1	9	8
U4/U6.U5 tri-snRNP-associated protein 2 GN=USP39	9	9
Serine/threonine-protein kinase 26 GN=STK26	8	7
Exportin-7 GN=XPO7	15	4
EH domain-containing protein 4 GN=EHD4	14	15
Negative elongation factor B GN=NELFB	8	11
Spermidine synthase GN=SRM	8	11
Guanine nucleotide-binding protein G(I)/G(S)/G(O) subunit gamma-5 GN=GNG5	13	7
U4/U6.U5 tri-snRNP-associated protein 1 GN=SART1	0	18
Acyl-coenzyme A thioesterase 8 GN=ACOT8	7	10
39S ribosomal protein L16, mitochondrial GN=MRPL16	7	11
Translocation protein SEC62 GN=SEC62	6	12
Cytochrome c oxidase subunit 5A, mitochondrial GN=COX5A	9	9
Acylglycerol kinase, mitochondrial GN=AGK	7	10
Serine/threonine-protein kinase mTOR GN=MTOR	5	10
Guanine nucleotide-binding protein G(I)/G(S)/G(O) subunit gamma-12 GN=GNG12	8	10
Thioredoxin reductase 2, mitochondrial GN=TXNRD2	7	12
Erlin-1 GN=ERLIN1	17	16
Omega-amidase NIT2 GN=NIT2	6	13
Axin interactor, dorsalization-associated protein GN=AIDA	8	10
Tapasin GN=TAPBP	12	6
Cytoplasmic dynein 1 light intermediate chain 2 GN=DYNC1LI2	7	12
Protein-L-isoaspartate(D-aspartate) O-methyltransferase GN=PCMT1	9	10
3-mercaptopyruvate sulfurtransferase GN=MPST	12	11
Spermatogenesis-associated protein 20 GN=SPATA20	7	12
Ribosome-releasing factor 2, mitochondrial GN=GFM2	8	12
Golgi phosphoprotein 3 GN=GOLPH3	9	10
Probable dimethyladenosine transferase GN=DIMT1	8	11
Mitochondrial import inner membrane translocase subunit Tim9 GN=TIMM9	10	9
Electron transfer flavoprotein-ubiquinone oxidoreductase, mitochondrial GN=ETFDH	8	10
Lipase maturation factor 2 GN=LMF2	0	10
Elongation of very long chain fatty acids protein 1 GN=ELOVL1	2	8
Very-long-chain (3R)-3-hydroxyacyl-CoA dehydratase 2 GN=HACD2	2	10
Elongation of very long chain fatty acids protein 5 GN=ELOVL5	2	11
Activator of 90 kDa heat shock protein ATPase homolog 1 GN=AHSA1	11	5
Lysosomal Pro-X carboxypeptidase GN=PRCP	4	13
Transmembrane protein 70, mitochondrial GN=TMEM70	11	10
Zyxin GN=ZYX	5	12
Ceramide synthase 6 GN=CERS6	7	9
Mitogen-activated protein kinase kinase kinase kinase 4 GN=MAP4K4	2	11
Spectrin beta chain, non-erythrocytic 2 GN=SPTBN2	2	0
Charged multivesicular body protein 2b GN=CHMP2B	2	12
28S ribosomal protein S18b, mitochondrial GN=MRPS18B	7	9
Epithelial cell adhesion molecule GN=EPCAM	8	9
2-iminobutanoate/2-iminopropanoate deaminase GN=RIDA	6	11
3-ketodihydrosphingosine reductase GN=KDSR	8	5
Syntaxin-8 GN=STX8	7	11
Ubiquitin-like protein ISG15 GN=ISG15	8	10
Elongation factor 1-beta GN=EEF1B2	13	12
Golgi-associated plant pathogenesis-related protein 1 GN=GLIPR2	8	10
MOB kinase activator 1A GN=MOB1A	5	12
Sorting nexin-12 GN=SNX12	10	14
RNA-binding protein 27 GN=RBM27	2	14
Palmitoyl-protein thioesterase 1 GN=PPT1	5	12
NADH dehydrogenase [ubiquinone] 1 subunit C2 GN=NDUFC2	9	7
Ashwin GN=C2orf49	0	16
28S ribosomal protein S16, mitochondrial GN=MRPS16	9	8
ATP-dependent RNA helicase DDX54 GN=DDX54	3	12
Charged multivesicular body protein 1b GN=CHMP1B	9	7
Pre-mRNA-splicing factor SYF1 GN=XAB2	9	9
Pleiotropic regulator 1 GN=PLRG1	8	10
Tyrosine--tRNA ligase, cytoplasmic GN=YARS	13	3
NAD-dependent protein deacetylase sirtuin-3, mitochondrial GN=SIRT3	4	5
FYVE and coiled-coil domain-containing protein 1 GN=FYCO1	6	11
Scavenger receptor class B member 1 GN=SCARB1	8	9
Mitochondrial import inner membrane translocase subunit Tim17-B GN=TIMM17B	6	11
Carboxymethylenebutenolidase homolog GN=CMBL	6	12
Peroxisomal carnitine O-octanoyltransferase GN=CROT	7	11
Septin-2 GN=SEPT2	7	11
Ribose-phosphate pyrophosphokinase 1 GN=PRPS1	8	10
Ribosome biogenesis protein WDR12 GN=WDR12	11	8
LYR motif-containing protein 4 GN=LYRM4	11	7
MOB-like protein phocein GN=MOB4	9	9
Replication protein A 32 kDa subunit GN=RPA2	9	9
RNA polymerase-associated protein RTF1 homolog GN=RTF1	8	9
Lamin-B2 GN=LMNB2	0	21
Sorcin GN=SRI	7	10
Syntenin-1 GN=SDCBP	6	10
Cold shock domain-containing protein E1 GN=CSDE1	6	8
Oxysterol-binding protein 1 GN=OSBP	6	10
Trans-Golgi network integral membrane protein 2 GN=TGOLN2	17	0
Ferrochelatase, mitochondrial GN=FECH	6	10
Ras-related protein Rab-24 GN=RAB24	7	10
Ribosome biogenesis protein BOP1 GN=BOP1	6	9
Dimethyladenosine transferase 2, mitochondrial GN=TFB2M	7	10
COP9 signalosome complex subunit 1 GN=GPS1	6	10
Sister chromatid cohesion protein PDS5 homolog A GN=PDS5A	5	12
Mitofusin-2 GN=MFN2	6	12
Tripeptidyl-peptidase 2 GN=TPP2	11	7
Integrator complex subunit 3 GN=INTS3	13	5
Transportin-1 GN=TNPO1	10	8
Proteasome assembly chaperone 2 GN=PSMG2	8	10
Rab3 GTPase-activating protein non-catalytic subunit GN=RAB3GAP2	10	8
Mediator of RNA polymerase II transcription subunit 23 GN=MED23	12	6
Cytochrome c oxidase subunit 6B1 GN=COX6B1	10	8
Mitotic spindle assembly checkpoint protein MAD1 GN=MAD1L1	5	13
GRB10-interacting GYF protein 2 GN=GIGYF2	0	13
Loricrin GN=LOR	11	2
Mitogen-activated protein kinase kinase kinase kinase 1 GN=MAP4K1	6	5
Dolichyl-diphosphooligosaccharide--protein glycosyltransferase subunit DAD1 GN=DAD1	3	6
Translocator protein GN=TSPO	6	7
Translocon-associated protein subunit alpha GN=SSR1	4	11
DNA replication factor Cdt1 GN=CDT1	4	10
Cysteine-rich protein 2 GN=CRIP2	3	12
Isochorismatase domain-containing protein 2 GN=ISOC2	6	8
MutS protein homolog 5 GN=MSH5	0	2
Muscleblind-like protein 1 GN=MBNL1	2	10
Amyloid-beta A4 protein GN=APP	2	9
BCL2/adenovirus E1B 19 kDa protein-interacting protein 3 GN=BNIP3	4	11
PDZ and LIM domain protein 5 GN=PDLIM5	0	11
Gamma-glutamyl hydrolase GN=GGH	4	10
Histone H4 GN=HIST1H4A	7	6
RNA polymerase II subunit A C-terminal domain phosphatase SSU72 GN=SSU72	6	10
Ras-related protein R-Ras2 GN=RRAS2	11	14
Ribosomal RNA processing protein 1 homolog B GN=RRP1B	9	8
Protein SCO1 homolog, mitochondrial GN=SCO1	8	9
Protein ABHD14B GN=ABHD14B	5	11
Condensin complex subunit 1 GN=NCAPD2	4	2
Obg-like ATPase 1 GN=OLA1	7	7
Acidic leucine-rich nuclear phosphoprotein 32 family member E GN=ANP32E	9	6
Cell growth-regulating nucleolar protein GN=LYAR	6	9
Disintegrin and metalloproteinase domain-containing protein 15 GN=ADAM15	8	7
H/ACA ribonucleoprotein complex subunit 1 GN=GAR1	6	10
Mitochondrial intermembrane space import and assembly protein 40 GN=CHCHD4	4	10
Paraspeckle component 1 GN=PSPC1	4	12
Ubiquitin-fold modifier-conjugating enzyme 1 GN=UFC1	8	8
Protein VAC14 homolog GN=VAC14	0	3
Protein-glutamine gamma-glutamyltransferase E GN=TGM3	14	0
Chromodomain-helicase-DNA-binding protein 1 GN=CHD1	0	15
2-hydroxyacyl-CoA lyase 1 GN=HACL1	9	7
NADH dehydrogenase [ubiquinone] 1 alpha subcomplex subunit 5 GN=NDUFA5	7	10
BAG family molecular chaperone regulator 2 GN=BAG2	10	7
ADP-ribosylation factor-like protein 8A GN=ARL8A	12	26
Ras-related protein Ral-A GN=RALA	10	21
Stromal cell-derived factor 2 GN=SDF2	7	10
Plasminogen receptor (KT) GN=PLGRKT	6	11
Aladin GN=AAAS	10	6
Prolactin regulatory element-binding protein GN=PREB	7	10
Uncharacterized protein C7orf50 GN=C7orf50	6	9
Reticulocalbin-3 GN=RCN3	4	12
Serine/threonine-protein kinase MRCK alpha GN=CDC42BPA	0	15
E3 ubiquitin-protein ligase RNF5 GN=RNF5	7	9
Ganglioside-induced differentiation-associated protein 1 GN=GDAP1	6	10
ATPase ASNA1 GN=ASNA1	5	12
V-type proton ATPase subunit G 1 GN=ATP6V1G1	8	9
Short-chain specific acyl-CoA dehydrogenase, mitochondrial GN=ACADS	5	12
Eukaryotic translation initiation factor 4B GN=EIF4B	6	11
COP9 signalosome complex subunit 2 GN=COPS2	9	8
Mitochondrial import inner membrane translocase subunit Tim10 GN=TIMM10	11	6
Small nuclear ribonucleoprotein F GN=SNRPF	10	7
AP-1 complex subunit beta-1 GN=AP1B1	39	32
Ubiquitin carboxyl-terminal hydrolase 48 GN=USP48	12	7
Coiled-coil domain-containing protein 51 GN=CCDC51	8	9
SUMO-activating enzyme subunit 2 GN=UBA2	6	11
Ubiquitin carboxyl-terminal hydrolase isozyme L5 GN=UCHL5	7	10
Mitochondrial import inner membrane translocase subunit Tim13 GN=TIMM13	8	9
N-acetylgalactosaminyltransferase 7 GN=GALNT7	11	6
Coiled-coil domain-containing protein 115 GN=CCDC115	8	9
Clustered mitochondria protein homolog GN=CLUH	12	5
Fanconi anemia group I protein GN=FANCI	13	0
Zinc finger MYM-type protein 2 GN=ZMYM2	0	2
Serpin B4 GN=SERPINB4	17	0
Solute carrier family 35 member E1 GN=SLC35E1	0	2
Bystin GN=BYSL	6	6
40S ribosomal protein S27 GN=RPS27	7	9
Volume-regulated anion channel subunit LRRC8E GN=LRRC8E	8	8
Zinc finger protein-like 1 GN=ZFPL1	8	3
Ubiquitin-associated protein 2-like GN=UBAP2L	3	10
Trichohyalin GN=TCHH	6	6
Protein YIF1A GN=YIF1A	3	10
Mitochondrial import receptor subunit TOM20 homolog GN=TOMM20	8	7
IST1 homolog GN=IST1	7	5
tRNA (adenine(58)-N(1))-methyltransferase catalytic subunit TRMT61A GN=TRMT61A	4	12
Serine/threonine-protein phosphatase PP1-beta catalytic subunit GN=PPP1CB	24	28
Ubiquitin-conjugating enzyme E2 G2 GN=UBE2G2	8	8
Sigma intracellular receptor 2 GN=TMEM97	7	8
28S ribosomal protein S24, mitochondrial GN=MRPS24	7	7
Ubiquitin-conjugating enzyme E2 L3 GN=UBE2L3	6	12
COX assembly mitochondrial protein homolog GN=CMC1	9	6
Proteasome subunit beta type-8 GN=PSMB8	7	6
Nucleoside diphosphate kinase 6 GN=NME6	4	10
D-aminoacyl-tRNA deacylase 1 GN=DTD1	7	9
Plexin-A2 GN=PLXNA2	19	17
Nucleosome assembly protein 1-like 1 GN=NAP1L1	5	10
Inactive hydroxysteroid dehydrogenase-like protein 1 GN=HSDL1	7	7
Phosphatidylinositol 4-kinase type 2-alpha GN=PI4K2A	6	7
Interleukin-1 beta GN=IL1B	8	5
Probable rRNA-processing protein EBP2 GN=EBNA1BP2	5	10
Multidrug resistance-associated protein 4 GN=ABCC4	9	8
Transducin beta-like protein 3 GN=TBL3	6	10
Nuclear pore complex protein Nup88 GN=NUP88	3	9
Golgi SNAP receptor complex member 1 GN=GOSR1	7	8
Carbonyl reductase [NADPH] 1 GN=CBR1	6	10
Mitochondrial import receptor subunit TOM34 GN=TOMM34	6	10
BTB/POZ domain-containing protein KCTD5 GN=KCTD5	8	8
Serine/threonine-protein phosphatase 4 regulatory subunit 3A GN=PPP4R3A	8	8
Cytosolic 5'-nucleotidase 3A GN=NT5C3A	8	8
Optic atrophy 3 protein GN=OPA3	7	7
pre-rRNA processing protein FTSJ3 GN=FTSJ3	0	11
Remodeling and spacing factor 1 GN=RSF1	0	13
Unhealthy ribosome biogenesis protein 2 homolog GN=URB2	13	0
Protein CutA GN=CUTA	4	11
Peptidyl-glycine alpha-amidating monooxygenase GN=PAM	5	9
Phosphatidylinositol 5-phosphate 4-kinase type-2 alpha GN=PIP4K2A	8	6
Brefeldin A-inhibited guanine nucleotide-exchange protein 2 GN=ARFGEF2	5	10
Nucleolar transcription factor 1 GN=UBTF	10	0
Leucine-rich repeat-containing protein 47 GN=LRRC47	4	11
Nuclear pore glycoprotein p62 GN=NUP62	7	8
ATP-binding cassette sub-family D member 3 GN=ABCD3	10	5
Nicotinamide phosphoribosyltransferase GN=NAMPT	4	11
NADH dehydrogenase [ubiquinone] 1 alpha subcomplex subunit 10, mitochondrial GN=NDUFA10	6	10
Ubiquitin carboxyl-terminal hydrolase 5 GN=USP5	5	11
3-keto-steroid reductase GN=HSD17B7	8	8
U6 snRNA-associated Sm-like protein LSm6 GN=LSM6	8	8
ATP-dependent 6-phosphofructokinase, platelet type GN=PFKP	8	8
Mitochondrial inner membrane protein OXA1L GN=OXA1L	7	9
Exosome complex component MTR3 GN=EXOSC6	7	9
Putative transferase CAF17, mitochondrial GN=IBA57	8	8
ATP synthase mitochondrial F1 complex assembly factor 1 GN=ATPAF1	5	11
Digestive organ expansion factor homolog GN=DIEXF	5	11
DCN1-like protein 1 GN=DCUN1D1	8	8
TP53-regulating kinase GN=TP53RK	7	9
Endophilin-A2 GN=SH3GL1	10	6
Ubiquitin-like protein 5 GN=UBL5	8	8
Vacuolar protein sorting-associated protein 11 homolog GN=VPS11	9	7
Jupiter microtubule associated homolog 2 GN=JPT2	6	10
Glyoxalase domain-containing protein 4 GN=GLOD4	6	10
F-box-like/WD repeat-containing protein TBL1XR1 GN=TBL1XR1	5	11
Probable tRNA(His) guanylyltransferase GN=THG1L	5	11
(E3-independent) E2 ubiquitin-conjugating enzyme GN=UBE2O	3	13
Zinc finger RNA-binding protein GN=ZFR	0	15
Cleavage stimulation factor subunit 2 GN=CSTF2	0	15
Protein-glutamine gamma-glutamyltransferase K GN=TGM1	15	0
pre-mRNA 3' end processing protein WDR33 GN=WDR33	0	17
Arachidonate 12-lipoxygenase, 12R-type GN=ALOX12B	16	0
Protein-S-isoprenylcysteine O-methyltransferase GN=ICMT	2	6
Nucleoplasmin-3 GN=NPM3	3	9
Palladin GN=PALLD	9	5
NADH dehydrogenase [ubiquinone] 1 beta subcomplex subunit 11, mitochondrial GN=NDUFB11	3	10
Derlin-2 GN=DERL2	0	8
Bcl-2-like protein 1 GN=BCL2L1	6	7
Protein quaking GN=QKI	7	5
Lamina-associated polypeptide 2, isoforms beta/gamma GN=TMPO	3	7
Inosine triphosphate pyrophosphatase GN=ITPA	6	8
Gamma-glutamylcyclotransferase GN=GGCT	9	5
Glycolipid transfer protein GN=GLTP	9	5
Claudin-11 GN=CLDN11	6	6
COP9 signalosome complex subunit 6 GN=COPS6	5	10
26S proteasome non-ATPase regulatory subunit 10 GN=PSMD10	6	9
Protein PBDC1 GN=PBDC1	9	6
Ubiquitin carboxyl-terminal hydrolase isozyme L3 GN=UCHL3	3	11
Dynactin subunit 2 GN=DCTN2	8	4
E3 ubiquitin-protein ligase TRIM33 GN=TRIM33	2	10
Histidine triad nucleotide-binding protein 1 GN=HINT1	7	7
Trifunctional purine biosynthetic protein adenosine-3 GN=GART	6	6
[truncated: 1,793 more rows]

## Sheet: Sheet2
			Final
				PC3	PC3	PC3
				G0	G1	cell surface expression				G1	G0								PC3	PC3	PC3
		1	CD71	154	206	Yes	Transferrin receptor protein 1 OS=Homo sapiens GN=TFRC PE=1 SV=2	sp|P02786|TFR1_HUMAN	85 kDa	206	154	0.747573							G0	G1	cell surface expression				G1	G0
		2	PODXL	55	82	NO											1	CD71	154	206	Yes	Transferrin receptor protein 1 OS=Homo sapiens GN=TFRC PE=1 SV=2	sp|P02786|TFR1_HUMAN	85 kDa	206	154	0.747573
		3	CD166	45	45	YES	CD166 antigen OS=Homo sapiens GN=ALCAM PE=1 SV=2	sp|Q13740|CD166_HUMAN	65 kDa	45	45	1					2	CD166	45	45	YES	CD166 antigen OS=Homo sapiens GN=ALCAM PE=1 SV=2	sp|Q13740|CD166_HUMAN	65 kDa	45	45	1
		4	SLC16A1	45	13	No											5	CD9	30	27	YES	CD9 antigen OS=Homo sapiens GN=CD9 PE=1 SV=4	sp|P21926|CD9_HUMAN	25 kDa	27	30	1.11111
		5	CD151	32	36	YES											9	CD146	17	46	YES	Cell surface glycoprotein MUC18 OS=Homo sapiens GN=MCAM PE=1 SV=2	sp|P43121|MUC18_HUMAN	72 kDa	46	17	0.369565
		6	CD9	30	27	YES	CD9 antigen OS=Homo sapiens GN=CD9 PE=1 SV=4	sp|P21926|CD9_HUMAN	25 kDa	27	30	1.11111					13	CLDN4	8	4	YES	Claudin-4 OS=Homo sapiens GN=CLDN4 PE=1 SV=1	sp|O14493|CLD4_HUMAN	22 kDa	4	8	2
		7	HSPG2	24	7	NO											15	CD318	5	18	YES	CUB domain-containing protein 1 OS=Homo sapiens GN=CDCP1 PE=1 SV=3	sp|Q9H5V8|CDCP1_HUMAN	93 kDa	18	5	0.277778
		8	PLXNA1	22	34	NO											16	HER2	5	0	YES	Receptor tyrosine-protein kinase erbB-2 OS=Homo sapiens GN=ERBB2 PE=1 SV=1	sp|P04626|ERBB2_HUMAN	138 kDa	0	5	#DIV/0!
		9	THBS1	21	0	NO											17	CD239	4	2	YES	Basal cell adhesion molecule OS=Homo sapiens GN=BCAM PE=1 SV=2	sp|P50895|BCAM_HUMAN	67 kDa	2	4	2
		10	CD146	17	46	YES	Cell surface glycoprotein MUC18 OS=Homo sapiens GN=MCAM PE=1 SV=2	sp|P43121|MUC18_HUMAN	72 kDa	46	17	0.369565					18	CD81	4	0	YES	CD81 antigen OS=Homo sapiens GN=CD81 PE=1 SV=1	sp|P60033|CD81_HUMAN	26 kDa	0	4	#DIV/0!
		11	SEMA4B	11	23	NO											20	CD228	4	0	YES	Melanotransferrin OS=Homo sapiens GN=MELTF PE=1 SV=2	sp|P08582|TRFM_HUMAN	80 kDa	0	4	#DIV/0!
		12	CDH11	10	7	NO											25	CD171	2	0	YES	Neural cell adhesion molecule L1 OS=Homo sapiens GN=L1CAM PE=1 SV=2	sp|P32004|L1CAM_HUMAN	140 kDa	0	2	#DIV/0!
		13	CD98	8	12	YES											29	CD46	0	4	YES	Membrane cofactor protein OS=Homo sapiens GN=CD46 PE=1 SV=3	sp|P15529|MCP_HUMAN	44 kDa	4	0	0
		14	CLDN4	8	4	YES	Claudin-4 OS=Homo sapiens GN=CLDN4 PE=1 SV=1	sp|O14493|CLD4_HUMAN	22 kDa	4	8	2					30	EPHB4	0	4	YES	Ephrin type-B receptor 4 OS=Homo sapiens GN=EPHB4 PE=1 SV=2	sp|P54760|EPHB4_HUMAN	108 kDa	4	0	0
		15	CD276	5	6	YES
		16	CD318	5	18	YES	CUB domain-containing protein 1 OS=Homo sapiens GN=CDCP1 PE=1 SV=3	sp|Q9H5V8|CDCP1_HUMAN	93 kDa	18	5	0.277778
		17	HER2	5	0	YES	Receptor tyrosine-protein kinase erbB-2 OS=Homo sapiens GN=ERBB2 PE=1 SV=1	sp|P04626|ERBB2_HUMAN	138 kDa	0	5	#DIV/0!
		18	CD239	4	2	YES	Basal cell adhesion molecule OS=Homo sapiens GN=BCAM PE=1 SV=2	sp|P50895|BCAM_HUMAN	67 kDa	2	4	2
		19	CD81	4	0	YES	CD81 antigen OS=Homo sapiens GN=CD81 PE=1 SV=1	sp|P60033|CD81_HUMAN	26 kDa	0	4	#DIV/0!
		20	TMEM87A	4	0	NO													Final																	Ratio
		21	CD228	4	0	YES	Melanotransferrin OS=Homo sapiens GN=MELTF PE=1 SV=2	sp|P08582|TRFM_HUMAN	80 kDa	0	4	#DIV/0!								PC3	PC3	PC3	MFI													Average		S.D.
		22	CD18	4	0	NO														G0	G1	cell surface expression	10% FBS			average	0 % FBS			10% FBS			0 % FBS			10% FBS	0 % FBS	10% FBS	0 % FBS	p vs 0 % FBS
		23	CD112	3	0	YES												7	HER2	5	0	YES	1055	1065	1053	1057.67	3869	3867	3848	0.997164	1.00662	0.995274	3.6569	3.65501	3.63705	0.999685	3.64965	0.00607665	0.0109548	3.32936e-10	**
		24	CD87	3	0	NO												9	CD81	4	0	YES	9565	9449	9395	9469.67	9289	9173	9119	1.01003	0.997782	0.99208	0.980887	0.968638	0.962936	0.999965	0.97082	0.00917253	0.00917253	0.0176683
		25	CD148	2	0	NO												10	CD228	4	0	YES	495	239	*	367	449	433	*	1.34877	0.651226	*	1.22343	1.17984	*	1	1.20163	0.493241	0.0308275	0.622233	**
		26	CD171	2	0	YES	Neural cell adhesion molecule L1 OS=Homo sapiens GN=L1CAM PE=1 SV=2	sp|P32004|L1CAM_HUMAN	140 kDa	0	2	#DIV/0!						12	CD46	0	4	YES	5645	6597	7160	6467.33	6212	7552	3615	0.872893	1.0201	1.10716	0.960569	1.16777	0.558992	1.00005	0.895779	0.118413	0.30952	0.614727	**
		27	SDC4	2	0	NO												13	EPHB4	0	4	YES	311	453	*	382	689	518	*	0.814136	1.18586	*	1.80366	1.35602	*	1	1.57984	0.262851	0.316532	0.184452	**
		28	SLC12A7	0	6	NO																																			**
		29	CD10	0	5	NO																																			*
		30	CD46	0	4	YES	Membrane cofactor protein OS=Homo sapiens GN=CD46 PE=1 SV=3	sp|P15529|MCP_HUMAN	44 kDa	4	0	0
		31	EPHB4	0	4	YES	Ephrin type-B receptor 4 OS=Homo sapiens GN=EPHB4 PE=1 SV=2	sp|P54760|EPHB4_HUMAN	108 kDa	4	0	0								10% FBS	0% FBS	P value																			**
			SLC16A1	45	13														HER2	1	3.65	3.3 E-10	1	3.65	0.02	0.03
			CD340	5	0														CD81	1	0.97	0.02	1	0.01	0.01	0.01
			CD59	25	23														CD228	1	1.2	0.62	1	0.03	0.49	0.03
																			CD46	1	0.9	0.615	1	0.31	0.12	0.31
																			EPHB4	1	1.58	0.184	1	0.32	0.26	0.32
